# Supplementary material for: The impact of photovoice on mental health and stigma: A systematic review and meta-analysis
Source: PLOS Glob Public Health. 2025 Jul 22;5(7):e0004272. doi: 10.1371/journal.pgph.0004272 (PMC12282929; doi:10.1371/journal.pgph.0004272)
Supplement: S3 Table — (XLSX) [file pgph.0004272.s003.xlsx]

## Sheet: Sheet1 (2)
Diagnosis	studyid	Title	Author / Year published / Country	Year	Country	Sample design	Aim / Intervention/	Year data collected	Conclusion	Mean/S.D.	Sample Size Pre	MeanPre	SDPre	Sample SizePost	MeanPost	SDPost	effect size	Sample SizePost	MeanPost	SDPost
Social Withdrawal	5	Empowering individuals with psychiatric disabilities to work: results of a randomized trial	Russinova et al 2018	2018	USA	RCT	Pilot-test the efficacy of a new peer-run photography-based group intervention (Vocational Empowerment Photovoice [VEP]) designed to empower individuals with psychiatric disabilities to consider employment services and pursue work.		Reduction of demoralizing tendencies such as hopelessness, self-doubts and stigma-related fears is feasible among individuals with psychiatric disabilities whose defeatist beliefs represent a barrier to seeking vocational and employment services.	A lot outcomes measured with different Mean/SD; Calculated Cohen;s D	24	2.22	0.69	23	2.02	0.6	-0.67
Social Withdrawal	6	Fostering the community participation of individuals with psychiatric disabilities: effectiveness of a new peer-led photovoice-based intervention	Russinova et al 2023	2023	USA	RCT	to test a new multimodal, peer-led intervention, which we have developed with the aim of fostering the self-efficacy of individuals with psychiatric disabilities to pursue involvement in community activities of their choice.		demonstrated the potential for the BCGP intervention to contribute to this outcome through the enhancement of self-efficacy for community participation.		94	2.35	0.61	76	2.25	0.57	0.05	71	2.34	0.66
Social Withdrawal	9	A randomized controlled trial of a peer-run antistigma photovoice intervention	Russinova et al 2014	2014	USA	RCT	To evaluate the benefits of a peerbased intervention for personal stigma reduction,		The photovoice intervention demonstrated promise for reducing selfstigma and enhancing proactive	6.93±2.65 (attendance not outcome), Cohen’s d for multiple outcomes	82	2.35	0.6	75	2.23	0.56	0.3	78	2.2	0.59
Social Distance	3	"Recovery Speaks": a Photovoice Intervention to Reduce Stigma Among Primary Care Providers	Flanagan et al 2016	2016	USA	RCT	provider stigma will be reduced by evoking the common humanity that providers share with people with mental illness and addiction.	2011	reduced many aspects of primary care provider stigma in regard to people with mental illness, most importantly fear and desire to avoid them.	Mean and Standard Error??	14	4	0.1	13	3.5	0.2
Social Distance	8	Implementation strategy in collaboration with people with lived experience of mental illness to reduce stigma among primary care providers in Nepal (RESHAPE): PROTOCOL for a type 3 hybrid implementation effectiveness cluster randomized controlled trial	Kohrt et al 2022	2022	Nepal	Cluster RCT	determine the effect of the RESHAPE implementation strategy on stigma among PCPs evaluate the effect of the RESHAPE implementation on reach. evaluate stigma reduction as a potential mediator of differences in reach				43	36.5	12.5	38	25.9	12		33	25.9	11.9
Social Distance	13	Efficacy of a Photovoice‐based video as an online mental illness anti‐stigma intervention and the role of empathy in audience response: A randomized controlled trial	Tippin and Maranan 2019	2019	Canada	RCT	1) examined the efficacy of a Photovoice‐based video as an online anti‐stigma intervention using a RCT. 2) examined the role of empathic concern in audience response using mediation analyses, testing empathic concern as a possible mechanism of action in stigma intervention.		a. an online Photovoice‐based video was able to decrease stigma, including perceived dangerousness and fear of people with a mental illness, anger toward people with a mental illness, and desired social distance from people with a mental illness. b. 1 month follow‐up, participants that viewed the Photovoice‐based video continued to express an increased willingness to engage with people that have …	A lot outcomes measured with different Mean/SD	156	2.2	0.65	156	1.92	0.68			0.81	51
Anger	3	"Recovery Speaks": a Photovoice Intervention to Reduce Stigma Among Primary Care Providers	Flanagan et al 2016	2016	USA	RCT	provider stigma will be reduced by evoking the common humanity that providers share with people with mental illness and addiction.	2011	reduced many aspects of primary care provider stigma in regard to people with mental illness, most importantly fear and desire to avoid them.	Mean and Standard Error??	14	2.5	0.2	14	2.1	0.2
Anger	13	Efficacy of a Photovoice‐based video as an online mental illness anti‐stigma intervention and the role of empathy in audience response: A randomized controlled trial	Tippin and Maranan 2019	2019	Canada	RCT	1) examined the efficacy of a Photovoice‐based video as an online anti‐stigma intervention using a RCT. 2) examined the role of empathic concern in audience response using mediation analyses, testing empathic concern as a possible mechanism of action in stigma intervention.		a. an online Photovoice‐based video was able to decrease stigma, including perceived dangerousness and fear of people with a mental illness, anger toward people with a mental illness, and desired social distance from people with a mental illness. b. 1 month follow‐up, participants that viewed the Photovoice‐based video continued to express an increased willingness to engage with people that have …	A lot outcomes measured with different Mean/SD	156	2.05	1.23	156	1.78	1.26			1.96	0.97
Self Efficacy	6	Fostering the community participation of individuals with psychiatric disabilities: effectiveness of a new peer-led photovoice-based intervention	Russinova et al 2023	2023	USA	RCT	to test a new multimodal, peer-led intervention, which we have developed with the aim of fostering the self-efficacy of individuals with psychiatric disabilities to pursue involvement in community activities of their choice.		demonstrated the potential for the BCGP intervention to contribute to this outcome through the enhancement of self-efficacy for community participation.		94	2.88	0.55	76	3.02	0.5		71	2.92	0.57
Self Efficacy	9	A randomized controlled trial of a peer-run antistigma photovoice intervention	Russinova et al 2014	2014	USA	RCT	To evaluate the benefits of a peerbased intervention for personal stigma reduction,		The photovoice intervention demonstrated promise for reducing selfstigma and enhancing proactive	6.93±2.65 (attendance not outcome), Cohen’s d for multiple outcomes	82	2.96	0.65	75	3.07	0.6	0.41	78	3.04	0.65
Depression	6	Fostering the community participation of individuals with psychiatric disabilities: effectiveness of a new peer-led photovoice-based intervention	Russinova et al 2023	2023	USA	RCT	to test a new multimodal, peer-led intervention, which we have developed with the aim of fostering the self-efficacy of individuals with psychiatric disabilities to pursue involvement in community activities of their choice.		demonstrated the potential for the BCGP intervention to contribute to this outcome through the enhancement of self-efficacy for community participation.		94	0.29	0.16	76	0.24	0.14	-0.19	71	0.27	0.16
Depression	9	A randomized controlled trial of a peer-run antistigma photovoice intervention	Russinova et al 2014	2014	USA	RCT	To evaluate the benefits of a peerbased intervention for personal stigma reduction,		The photovoice intervention demonstrated promise for reducing selfstigma and enhancing proactive	6.93±2.65 (attendance not outcome), Cohen’s d for multiple outcomes	82	23.3	13.24	75	21.59	12.65	0.03	78	22.6	12.16
Stigma resistance	5	Empowering individuals with psychiatric disabilities to work: results of a randomized trial	Russinova et al 2018	2018	USA	RCT	Pilot-test the efficacy of a new peer-run photography-based group intervention (Vocational Empowerment Photovoice [VEP]) designed to empower individuals with psychiatric disabilities to consider employment services and pursue work.		Reduction of demoralizing tendencies such as hopelessness, self-doubts and stigma-related fears is feasible among individuals with psychiatric disabilities whose defeatist beliefs represent a barrier to seeking vocational and employment services.	A lot outcomes measured with different Mean/SD; Calculated Cohen;s D	24	2.08	0.58	23	1.99	0.56	-0.17
Stigma resistance	6	Fostering the community participation of individuals with psychiatric disabilities: effectiveness of a new peer-led photovoice-based intervention	Russinova et al 2023	2023	USA	RCT	to test a new multimodal, peer-led intervention, which we have developed with the aim of fostering the self-efficacy of individuals with psychiatric disabilities to pursue involvement in community activities of their choice.		demonstrated the potential for the BCGP intervention to contribute to this outcome through the enhancement of self-efficacy for community participation.		94	1.98	0.47	76	1.99	0.45	0	71	1.89	0.41
Stigma resistance	9	A randomized controlled trial of a peer-run antistigma photovoice intervention	Russinova et al 2014	2014	USA	RCT	To evaluate the benefits of a peerbased intervention for personal stigma reduction,		The photovoice intervention demonstrated promise for reducing selfstigma and enhancing proactive	6.93±2.65 (attendance not outcome), Cohen’s d for multiple outcomes	82	2.01	0.44	75	1.89	0.41	0.67	78	1.82	0.4
Stigma	4	The Effects of a Mindfulness-Based Family Psychoeducation Intervention for the Caregivers of Young Adults with First-Episode Psychosis: A Randomized Controlled Trial	Zhang et al 2023	2023	Hong Kong, China	Mixed Methods	This study aimed to examine the effect of MBFPE on the outcomes of both caregivers and young adults in recovery.	2019-2022?	A brief psychoeducation program may not reduce the burden and mental-health outcome of caregivers of individuals who have a resent onset of first-episode psychosis.	A lot outcomes measured with different Mean/SD; Calculated Cohen;s D	33	8.52	4.62	33	7.94	4.64	0.043
Stigma	9	A randomized controlled trial of a peer-run antistigma photovoice intervention	Russinova et al 2014	2014	USA	RCT	To evaluate the benefits of a peerbased intervention for personal stigma reduction,		The photovoice intervention demonstrated promise for reducing selfstigma and enhancing proactive	6.93±2.65 (attendance not outcome), Cohen’s d for multiple outcomes	82	2.17	0.37	75	2.04	0.42	0.55	78	2.01	0.41
Recovery	4	The Effects of a Mindfulness-Based Family Psychoeducation Intervention for the Caregivers of Young Adults with First-Episode Psychosis: A Randomized Controlled Trial	Zhang et al 2023	2023	Hong Kong, China	Mixed Methods	This study aimed to examine the effect of MBFPE on the outcomes of both caregivers and young adults in recovery.	2019-2022?	A brief psychoeducation program may not reduce the burden and mental-health outcome of caregivers of individuals who have a resent onset of first-episode psychosis.	A lot outcomes measured with different Mean/SD; Calculated Cohen;s D	8	108	7.36	8	117.5	13.46	1.39
Recovery	6	Fostering the community participation of individuals with psychiatric disabilities: effectiveness of a new peer-led photovoice-based intervention	Russinova et al 2023	2023	USA	RCT	to test a new multimodal, peer-led intervention, which we have developed with the aim of fostering the self-efficacy of individuals with psychiatric disabilities to pursue involvement in community activities of their choice.		demonstrated the potential for the BCGP intervention to contribute to this outcome through the enhancement of self-efficacy for community participation.		94	3.29	0.63	76	3.39	0.62	0.04	71	3.33	0.61
Recovery	9	A randomized controlled trial of a peer-run antistigma photovoice intervention	Russinova et al 2014	2014	USA	RCT	To evaluate the benefits of a peerbased intervention for personal stigma reduction,		The photovoice intervention demonstrated promise for reducing selfstigma and enhancing proactive	6.93±2.65 (attendance not outcome), Cohen’s d for multiple outcomes	82	3.11	0.54	75	3.2	0.54	0.71	78	3.33	0.51
Perception of danger	3	"Recovery Speaks": a Photovoice Intervention to Reduce Stigma Among Primary Care Providers	Flanagan et al 2016	2016	USA	RCT	provider stigma will be reduced by evoking the common humanity that providers share with people with mental illness and addiction.	2011	reduced many aspects of primary care provider stigma in regard to people with mental illness, most importantly fear and desire to avoid them.	Mean and Standard Error??	14	3	0.2	14	2.3	0.2
Perception of danger	8	Collaboration With People With Lived Experience of Mental Illness to Reduce Stigma and Improve Primary Care Services A Pilot Cluster Randomized Clinical Trial	Kohrt et al 2021	2021	Nepal	Cluster RCT	determine the effect of the RESHAPE implementation strategy on stigma among PCPs evaluate the effect of the RESHAPE implementation on reach. evaluate stigma reduction as a potential mediator of differences in reach				43	0.12	0.33	38	0.06	0.3		33	0.03	0.32
								Note: Data were extracted by WO and CS. All disputes during the data extraction process were resolved by AA and AA prior to the commencement of the meta-analysis. This was then cross-checked by every member of the research team to fully ensure that all the included stuydies fully met the inclusion criteria.
								Extraction date: 10th July 2023.
