# Supplementary material for: The impact of photovoice on mental health and stigma: A systematic review and meta-analysis
Source: PLOS Glob Public Health. 2025 Jul 22;5(7):e0004272. doi: 10.1371/journal.pgph.0004272 (PMC12282929; doi:10.1371/journal.pgph.0004272)
Supplement: S4 Table — (XLSX) [file pgph.0004272.s004.xlsx]

## Sheet: Sheet1
Diagnosis	studyid	Title	Author / Year published / Country	Year	Country	Sample design	Aim / Intervention/	Conclusion	Mean/S.D.	Sample Size Pre	MeanPre	SDPre	Sample SizePost	MeanPost	SDPost	Name of extractors	Any conflicts?	Extraction date
Social Distance	3	"Recovery Speaks": a Photovoice Intervention to Reduce Stigma Among Primary Care Providers	Flanagan et al 2016	2016	USA	RCT	provider stigma will be reduced by evoking the common humanity that providers share with people with mental illness and addiction.	reduced many aspects of primary care provider stigma in regard to people with mental illness, most importantly fear and desire to avoid them.	Mean and Standard Error??	14	4	0.1	13	3.5	0.2	AA AND AA	NO	2023-07-10
Social Distance	8	Implementation strategy in collaboration with people with lived experience of mental illness to reduce stigma among primary care providers in Nepal (RESHAPE): PROTOCOL for a type 3 hybrid implementation effectiveness cluster randomized controlled trial	Kohrt et al 2022	2022	Nepal	Cluster RCT	determine the effect of the RESHAPE implementation strategy on stigma among PCPs evaluate the effect of the RESHAPE implementation on reach. evaluate stigma reduction as a potential mediator of differences in reach			43	36.5	12.5	38	25.9	12	AA AND AA	NO	2023-07-10
Social Distance	13	Efficacy of a Photovoice‐based video as an online mental illness anti‐stigma intervention and the role of empathy in audience response: A randomized controlled trial	Tippin and Maranan 2019	2019	Canada	RCT	1) examined the efficacy of a Photovoice‐based video as an online anti‐stigma intervention using a RCT. 2) examined the role of empathic concern in audience response using mediation analyses, testing empathic concern as a possible mechanism of action in stigma intervention.	a. an online Photovoice‐based video was able to decrease stigma, including perceived dangerousness and fear of people with a mental illness, anger toward people with a mental illness, and desired social distance from people with a mental illness. b. 1 month follow‐up, participants that viewed the Photovoice‐based video continued to express an increased willingness to engage with people that have …	A lot outcomes measured with different Mean/SD	156	2.2	0.65	156	1.92	0.68	AA AND AA	NO	2023-07-10
Anger	3	"Recovery Speaks": a Photovoice Intervention to Reduce Stigma Among Primary Care Providers	Flanagan et al 2016	2016	USA	RCT	provider stigma will be reduced by evoking the common humanity that providers share with people with mental illness and addiction.	reduced many aspects of primary care provider stigma in regard to people with mental illness, most importantly fear and desire to avoid them.	Mean and Standard Error??	14	2.5	0.2	14	2.1	0.2	AA AND AA	NO	2023-07-10
Anger	13	Efficacy of a Photovoice‐based video as an online mental illness anti‐stigma intervention and the role of empathy in audience response: A randomized controlled trial	Tippin and Maranan 2019	2019	Canada	RCT	1) examined the efficacy of a Photovoice‐based video as an online anti‐stigma intervention using a RCT. 2) examined the role of empathic concern in audience response using mediation analyses, testing empathic concern as a possible mechanism of action in stigma intervention.	a. an online Photovoice‐based video was able to decrease stigma, including perceived dangerousness and fear of people with a mental illness, anger toward people with a mental illness, and desired social distance from people with a mental illness. b. 1 month follow‐up, participants that viewed the Photovoice‐based video continued to express an increased willingness to engage with people that have …	A lot outcomes measured with different Mean/SD	156	2.05	1.23	156	1.78	1.26	AA AND AA	NO	2023-07-10
Perception of danger	3	"Recovery Speaks": a Photovoice Intervention to Reduce Stigma Among Primary Care Providers	Flanagan et al 2016	2016	USA	RCT	provider stigma will be reduced by evoking the common humanity that providers share with people with mental illness and addiction.	reduced many aspects of primary care provider stigma in regard to people with mental illness, most importantly fear and desire to avoid them.	Mean and Standard Error??	14	3	0.2	14	2.3	0.2	AA AND AA	NO	2023-07-10
Perception of danger	8	Collaboration With People With Lived Experience of Mental Illness to Reduce Stigma and Improve Primary Care Services A Pilot Cluster Randomized Clinical Trial	Kohrt et al 2021	2021	Nepal	Cluster RCT	determine the effect of the RESHAPE implementation strategy on stigma among PCPs evaluate the effect of the RESHAPE implementation on reach. evaluate stigma reduction as a potential mediator of differences in reach			43	0.12	0.33	38	0.06	0.3	AA AND AA	NO	2023-07-10
