# Supplementary material for: The impact of photovoice on mental health and stigma: A systematic review and meta-analysis
Source: PLOS Glob Public Health. 2025 Jul 22;5(7):e0004272. doi: 10.1371/journal.pgph.0004272 (PMC12282929; doi:10.1371/journal.pgph.0004272)
Supplement: S4 Appendix — (XLSX) [file pgph.0004272.s008.xlsx]

## Sheet: 3.
S/N	Title	Authors	Published Year	Published Month	Journal	Volume	Issue	Pages	Accession Number	DOI	Ref	Covidence #	Study	Reasons for Exclusion
1	“Recovery Speaks”: A Photovoice Intervention to Reduce Stigma Among Primary Care Providers.	Zhang ZJ, Lo HH, Ng SM, Mak WWS, Wong SY, Hung KSY, et al	2016		Psychiatric Services	67	5	566-569		10.1176/appi.ps.201500049		#1	Flanagan 2016	not applicable
2	Identifying evidence of the effectiveness of photovoice: a systematic review and meta-analysis of the international healthcare literature.	Halvorsrud K, Eylem O, Mooney R, Haarmans M, Bhui K	2022		Journal of Public Health	44	3	704-712		10.1093/pubmed/fdab074		#2	Halvorsrud 2022	not applicable
3	A pilot test of a treatment to address intersectional stigma, mental health, and HIV risk among gay and bisexual men of color.	Jackson SD, Wagner KR, Yepes M, Harvey TD, Higginbottom J, Pachankis JE	2022		Psychotherapy	159	1	96-112		10.1037/pst0000417		#3	Jackson 2022	not applicable
4	Development and acceptability testing of a mental health promotion intervention using the Medical Research Council framework	Williams, Emma; Allison, David; Willis, Sarah	2022		International Journal of Health Promotion and Education	60	2	79-101		10.1080/14635240.2020.1812419		#4	Williams 2022	wrong population
5	Collaboration with People with Lived Experience of Mental Illness to Reduce Stigma and Improve Primary Care Services	Kohrt BA, Jordans MJD, Turner EL, Rai S, Gurung D, Dhakal M	2021		JAMA Network Open	4	11	e2131475		10.1001/jamanetworkopen.2021.31475		#5	Korht 2021	not applicable
6	Implementation strategy in collaboration with people with lived experience of mental illness to reduce stigma among primary care providers in nepal (RESHAPE): Protocol for a type 3 hybrid implementation effectiveness cluster randomized controlled trial.	Kohrt BA, Turner EL, Gurung D, Wang X, Neupane M, Luitel NP	2022		Implementation Science	17	1	1_16		10.1186/s13012-022-01202-x		#6	Korht 2022	not applicable
7	Using visual metaphors in health messages: A strategy to increase effectiveness for mental illness communication	Using visual metaphors in health messages: A strategy to increase effectiveness for mental illness communication	2016		Journal of Health Communication	21	12	1_9		10.1080/10810730.2016.1245374		#7	Lazard 2016	not applicable
8	Rethinking mental health wellness among adolescents living with HIV in the African context: An integrative review of mental wellness components.	Orth, Zaida; Van Wyk, Brian	2022		Frontiers in psychology	13		955869-955869		10.3389/fpsyg.2022.955869		#8	Orth 2022	not an interventional study
9	Qualitative Exploration of an Effective Depression Literacy Fotonovela with at Risk Latina Immigrants	Hernandez, Maria Y.; Organista, Kurt C.	2015		American Journal of Community Psychology	56	2025-01-02	79-88		10.1007/s10464-015-9729-8		#9	Hernandez 2015	observational study
10	A brief mindfulness-based family psychoeducation intervention for chinese young adults with first episode psychosis: A study protocol.	Lo HH, Ho W, Lau EN, Lo C, Mak WWS, Ng S,	2019		Frontiers in Psychology	10	1901-05-30	01-013		10.3389/fpsyg.2019.00516		#10	Lo 2019	not applicable
11	A systematic review and meta-analysis of group peer support interventions for people experiencing mental health conditions.	Lyons N, Cooper C, Lloyd-Evans B	2021		BMC Psychiatry	21	1900-01-01	1900-11-10		10.1186/s12888-021-03321-z		#11	Lyons 2021	not applicable
12	An integrative review of recovery services to improve the lives of adults living with severe mental illness	Badu, Eric; O‚Äôbrien, Anthony Paul; Mitchell, Rebecca	2021		International Journal of Environmental Research and Public Health	18	16			10.3390/ijerph18168873		#12	Badu 2021	not an interventional study
13	A Randomized Controlled Trial of a Peer-Run Antistigma Photovoice Intervention.	Russinova Z, Rogers ES, Gagne C, Bloch P, Drake KM, Mueser KT	2014		Psychiatric Services	65	1900-01-02	242-246		10.1176/appi.ps.201200572		#13	Russinova 2014	not applicable
14	Personalized Medicine A Focus Group Study of Perceptions of Genetic Risk Disclosure in Members of the Public in Sweden: "I'll Phone the Five Closest Ones, but What Happens to the Other Ten?"	Hawranek, Carolina; Hajdarevic, Senada; Ros√©n, Anna	2021		J. Pers. Med					10.3390/jpm11111191		#14	Hawranek 2021	not photovoice methodology
15	More Skin, More Sun, More Tan, More Melanoma	Chang, Caroline; Murzaku, Era Caterina; Penn, Lauren; Abbasi, Naheed R; Davis, Paula D; Berwick, Marianne; Polsky, David	2014		Public Health	104		92-99				#15	Chang 2014	not an RCT
16	Algorithmic fairness in artificial intelligence for medicine and healthcare	Chen, Richard J.; Wang, Judy J.; Williamson, Drew F.K.; Chen, Tiffany Y.; Lipkova, Jana; Lu, Ming Y.; Sahai, Sharifa; Mahmood, Faisal	2023		Nature biomedical engineering	7	6	719-742		10.1038/S41551-023-01056-8		#16	Chen 2023	wrong population
17	Investigation of the Psychological disorders in the healthcare nurses during a coronavirus disease 2019 outbreak in China	Xie, Hongling; Cheng, Xiaolin; Song, Xinyu; Wu, Wen; Chen, Jun; Xi, Zuyang; Shou, Kangquan	2020		Medicine (United States)	99	34			10.1097/MD.0000000000021662		#17	Xie 2020	Mental Health outcome not evaluated
18	√¢‚Ç¨≈ìI am not a number!√¢‚Ç¨‚Ä¢ Opinions and preferences of people with intellectual disability about genetic healthcare	Strnadov√°, Iva; Loblinzk, Julie; Scully, Jackie Leach; Danker, Joanne; Tso, Michelle; Jackaman, Karen-Maia; Dunn, Manjekah; Willow, Sierra Angelina; Sarfaraz, Skie; Fitzgerald, Vanessa; Boyle, Jackie; Palmer, Elizabeth Emma	2023		European Journal of Human Genetics					10.1038/s41431-023-01282-3		#18	Strnadov√° 2023	not an RCT
19	Do socio-demographic factors predict children's engagement in arts and culture? Comparisons of in-school and out-of-school participation in the Taking Part Survey	Mak, Hei Wan; Fancourt, Daisy	2021							10.1371/journal.pone.0246936		#19	Mak 2021	wrong population
20	Barriers in Healthcare for Latinx Patients with Limited English Proficiency-a Narrative Review	Escobedo, Luis E; Cervantes, Lilia; Havranek, Edward			J Gen Intern Med	38	5	1264-71		10.1007/s11606-022-07995-3		#20		not an interventional study
21	Nuestras Historias- Designing a novel digital story intervention through participatory methods to improve maternal and child health in the Peruvian Amazon	Limaye Id, Neha P; Rivas-Nieto, Andrea C; Carcamo, Cesar P; Blas, Magaly M	2018							10.1371/journal.pone.0205673		#21	LimayeId 2018	observational study
22	cells Role of Deep Learning in Predicting Aging-Related Diseases: A Scoping Review	Wassan, Jyotsna Talreja; Zheng, Huiru; Wang, Haiying	2017							10.3390/cells10112924		#22	Wassan 2017	Mental Health outcome not evaluated
23	Abstracts From the 40th Human Genetics Society of Australasia Annual Scientific Meeting Plenary 2 INTEGRATING GENOMICS INTO CLINICAL PRACTICE: THE AUSTRALIAN GENOMICS HEALTH ALLIANCE	Hobart, Tasmania; Caulfield, Mark; North, Kathryn			Twin Research and Human Genetics	19		522-587				#23		wrong population
24	Interprofessional Communication Concerning Work-Related Musculoskeletal Disorders: A Qualitative Study	Beyer, S√©verine; Gouyet, Thomas; Daubas Letourneux, V√©ronique; Mener, Eric; Huge, Sandrine; Petit, Audrey; Begue, Cyril	2018			28		721-729		10.1007/s10926-018-9755-0		#24	Beyer 2018	not an interventional study
25	Orchestrating differential data access for translational research: a pilot implementation	Brandizi, Marco; Melnichuk, Olga; Bild, Raffael; Kohlmayer, Florian; Rodriguez-Castro, Benedicto; Spengler, Helmut; Kuhn, Klaus A; Kuchinke, Wolfgang; Ohmann, Christian; Mustonen, Timo; Linden, Mikael; Nyr√∂nen, Tommi; Lappalainen, Ilkka; Brazma, Alvis; Sarkans, Ugis	2017							10.1186/s12911-017-0424-6		#25	Brandizi 2017	Mental Health outcome not evaluated
26	Relationship between self-care adherence, time perspective, readiness to change and executive function in patients with heart failure	Shi, Han; Chew, Jocelyn; Leng, Kheng; Sim, David; Choi, Kai Chow; Sek, ‚Ä¢; Chair, Ying								10.1007/s10865-019-00080-x		#26		not an RCT
27	Patient, carer, and staff perceptions of robotics in motor rehabilitation: a systematic review and qualitative meta-synthesis	Laparidou, Despina; Curtis, Ffion; Akanuwe, Joseph; Goher, Khaled; Siriwardena, A Niroshan; Kucukyilmaz, Ayse	2021		Journal of NeuroEngineering and Rehabilitation	18		181-181		10.1186/s12984-021-00976-3		#27	Laparidou 2021	observational study
28	The Naming Assessment in Multicultural Europe (NAME): Development and Validation in a Multicultural Memory Clinic	Franzen, S; Van Den Berg, E; Ayhan, Y; Satoer, D D; T√ºrkoƒülu, √ñ; Gen√ß Akpulat, G E; Visch-Brink, E G; Scheffers, E A; Kranenburg, J; Jiskoot, L C; Van Hemmen, J; Papma, J M								10.1017/S135561772100148X		#28		not an interventional study
29	A Systematic Review of Smartphone Applications Available for Corona Virus Disease 2019 (COVID19) and the Assessment of their Quality Using the Mobile Application Rating Scale (MARS)	Davalbhakta, Samira; Advani, Shailesh; Kumar, Shobhit; Agarwal, Vishwesh; Bhoyar, Samruddhi; Fedirko, Elizabeth; Durga, &; Misra, Prasanna; Goel, Ashish; Gupta, Latika; Agarwal, Vikas	2020							10.1007/s10916-020-01633-3		#29	Davalbhakta 2020	wrong population
30	Vagus Nerve Stimulation in Rodent Models: An Overview of Technical Considerations	Noller, Crystal M.; Levine, Yaakov A.; Urakov, Timur M.; Aronson, Joshua P.; Nash, Mark S.	2019		Frontiers in Neuroscience	13				10.3389/FNINS.2019.00911		#30	Noller 2019	wrong population
31	Evans Blue and Fluorescein Isothiocyanate-Dextran Double Labeling Reveals Precise Sequence of Vascular Leakage and Glial Responses After Exposure to Mild-Level Blast-Associated Shock Waves	Nishii, Kiyomasa; Satoh, Yasushi; Higashi, Takahito; Matsui, Toshiyasu; Ishizuka, Toshiaki; Kashitani, Masashi; Saitoh, Daizoh; Kobayashi, Yasushi	2023		Journal of Neurotrauma	40	2025-11-12	1228-1242		10.1089/NEU.2022.0155		#31	Nishii 2023	not an interventional study
32	Primary Care for Veterans Experiencing Homelessness: a Narrative Review of the Homeless Patient Aligned Care Team (HPACT) Model	Tsai, Jack; Havlik, John; Howell, Benjamin A.; Johnson, Erin; Rosenthal, David	2023		Journal of General Internal Medicine	38	3	765-783		10.1007/S11606-022-07970-Y		#32	Tsai 2023	Mental Health outcome not evaluated
33	Development of the niggle app for supporting young people on their dynamic journey to well-being: Co-design and qualitative research study	Stoyanov, Stoyan R.; Zelenko, Oksana; Staneva, Aleksandra; Kavanagh, David J.; Smith, Calvin; Sade, Gavin; Cheers, Jessica; Hides, Leanne	2021		JMIR mHealth and uHealth	9	4			10.2196/21085		#33	Stoyanov 2021	Mental Health outcome not evaluated
34	Abstracts for the Human Genetics Society of Australasia Virtual Conference 24-25 November 2020		2021		Twin research and human genetics : the official journal of the International Society for Twin Studies	24	1	49-88		10.1017/THG.2021.9		#34		not an RCT
35	Formative research to develop a school-based, community-linked physical activity role model programme for girls: CHoosing Active Role Models to INspire Girls (CHARMING)	Morgan, Kelly; Godwin, Jordan Van; Darwent, Kirsty; Fildes, Alison	2019							10.1186/s12889-019-6741-1		#35	Morgan 2019	wrong population
36	Loss of longitudinal superiority marks the microarchitecture deterioration of osteoporotic cancellous bones	Li, Zhenzi; Liu, Pan; Yuan, Yanan; Liang, ¬∑ Xiaoxiao; Lei, Jun; Zhu, ¬∑ Xiaobin; Zhang, ¬∑ Zuoqi; Cai, Lin	2021			20		2013-2030		10.1007/s10237-021-01491-z		#36	Li 2021	not an interventional study
37	THE GLOBAL ENGAGEMENT IN CARE CONVENING: RECOMMENDED ACTIONS TO IMPROVE HEALTH OUTCOMES FOR PEOPLE LIVING WITH HIV	Maulsby, C; Valdiserri, R O; Kim, J J; Jain, K M; Holtgrave, D R; Mahon, N; Flynn, A; Eriksson, E	2016		AIDS Education and Prevention	28	5	405-416				#37	Maulsby 2016	wrong population
38	Retinal burns from laser pointers: a risk in children with behavioural problems	Linton, E; Walkden, ‚Ä¢ A; Steeples, ‚Ä¢ L R; Bhargava, ‚Ä¢ A; Williams, ‚Ä¢ C; Bailey, ‚Ä¢ C; Quhill, ‚Ä¢ F M; Kelly, ‚Ä¢ S P	2019		Eye	33		492-504		10.1038/s41433-018-0276-z		#38	Linton 2019	wrong population
39	weCARE: A SOCIAL MEDIA-BASED INTERVENTION WECARE: A SOCIAL MEDIA-BASED INTERVENTION DESIGNED TO INCREASE HIV CARE LINKAGE, RETENTION, AND HEALTH OUTCOMES FOR RACIALLY AND ETHNICALLY DIVERSE YOUNG MSM	Tanner, Amanda E; Mann, Carolina Greensboro Lilli; Alonzo, Jorge; Arellano, El√≠as; Garcia, Jesus M; Rhodes, Scott D; Tanner, A L; Mann, Lilli; Song, Eunyoung; Schafer, Katherine	2016		AIDS Education and Prevention	28	3	216-230				#39	Tanner 2016	not photovoice methodology
40	Prediction of smoking by multiplex bisulfite PCR with long amplicons considering allele-specific effects on DNA methylation	Kondratyev, Nikolay; Golov, Arkady; Alfimova, Margarita; Lezheiko, Tatiana; Golimbet, Vera	2018							10.1186/s13148-018-0565-1		#40	Kondratyev 2018	wrong population
41	Frontoparietal anodal tDCS reduces ketamine-induced oscillopathies	Lahogue, Caroline; Pinault, Didier	2021							10.1515/tnsci-2020-0157		#41	Lahogue 2021	wrong population
42	The roles of economic growth and health expenditure on CO 2 emissions in selected Asian countries: a quantile regression model approach	Bilgili, Faik; Ku≈ükaya, Sevda; Khan, Masreka; Awan, Ashar; T√ºrker, Oguzhan								10.1007/s11356-021-13639-6/Published		#42		not an interventional study
43	Saving the sweet bird of youth	Bhide, Ajit V.	2018		Indian Journal of Psychiatry	60	4	377-383		10.4103/PSYCHIATRY.INDIANJPSYCHIATRY_424_18		#43	Bhide 2018	wrong population
44	Pinhole does not increase screening accuracy of detecting decreased best corrected visual acuity in schoolchildren	Chen, Weiwei; Fu, Jing; Sun, Ali; Li, Lei; Sun, Yunyun; Meng, Zhaojun								10.1186/s12886-021-02150-8		#44		wrong population
45	The Rotterdam Study: 2014 objectives and design update	Hofman, Albert; Darwish Murad, Sarwa; van Duijn, Cornelia M; Franco, Oscar H; Goedegebure, Andr√©; Arfan Ikram, M; W Klaver, Caroline C; C Nijsten, Tamar E; Peeters, Robin P; Ch Stricker, Bruno H; Tiemeier, Henning W; Uitterlinden, Andr√© G; Vernooij, Meike W								10.1007/s10654-013-9866-z		#45		not an RCT
46	Effects of a museum-based social prescription intervention on quantitative measures of psychological wellbeing in older adults	Thomson, Linda J.; Lockyer, Bridget; Camic, Paul M.; Chatterjee, Helen J.	2018		Perspectives in Public Health	138	1	28-38		10.1177/1757913917737563		#46	Thomson 2018	Mental Health outcome not evaluated
47	Determinants of physical activity: A path model based on an ecological model of active living	Id, Hsin-Yen Yen; Li, Ching	2019							10.1371/journal.pone.0220314		#47	Id 2019	wrong population
48	Empowering individuals with psychiatric disabilities to work: Results of a randomized trial.	Russinova Z, Gidugu V, Bloch P, Restrepo-Toro M, Rogers ES	2018		Psychiatric Rehabilitation Journal	41	3	196-207		10.1037/prj0000303		#48	Russinova 2018	not applicable
49	OCD-like behavior is caused by dysfunction of thalamo-amygdala circuits and upregulated TrkB/ERK-MAPK signaling as a result of SPRED2 deficiency	Ullrich, M; Weber, M; Post, A M; Popp, S; Grein, J; Zechner, M; Guerrero Gonz√°lez, H; Kreis, A; Schmitt, A G; √ú√ßeyler, N; Lesch, K-P; Schuh, K	2018		Molecular Psychiatry	23		444-458		10.1038/mp.2016.232		#49	Ullrich 2018	wrong population
50	Biotechnological interventions on the genus Rauvolfia: recent trends and imminent prospects	Mukherjee, Eashan; Gantait, Saikat; Kundu, Suprabuddha; Sarkar, Sutanu; Bhattacharyya, Somnath								10.1007/s00253-019-10035-6		#50		observational study
51	First-in-Human Trial of a Novel Suprachoroidal Retinal Prosthesis	Ayton, Lauren N; Blamey, Peter J; Guymer, Robyn H; Luu, Chi D; Nayagam, David A X; Sinclair, Nicholas C; Shivdasani, Mohit N; Yeoh, Jonathan; Mccombe, Mark F; Briggs, Robert J; Opie, Nicholas L; Villalobos, Joel; Dimitrov, Peter N; Varsamidis, Mary; Petoe, Matthew A; Mccarthy, Chris D; Walker, Janine G; Barnes, Nick; Burkitt, Anthony N; Williams, Chris E; Shepherd, Robert K; Allen, Penelope J	2014		PLoS ONE	9	12	115239-115239		10.1371/journal.pone.0115239		#51	Ayton 2014	Mental Health outcome not evaluated
52	Moderate-Intensity Aerobic Exercise Restores Appetite and Prefrontal Brain Activity to Images of Food Among Persons Dependent on Methamphetamine: A Functional Near-Infrared Spectroscopy Study	Ozgur Cakmak, Yusuf; Peng, Mei; London, Edythe D; Zhou, Yu; Zhou, Chenglin; Wang, Hongbiao; Chen, Yifan; Li, Xiawen; Wang, Jiakuan	2019							10.3389/fnhum.2019.00400		#52	OzgurCakmak 2019	not an interventional study
53	Prenatal stress and the development of psychopathology: Lifestyle behaviors as a fundamental part of the puzzle	De Weerth, Carolina	2018		Development and Psychopathology	30	3	1129-1144		10.1017/S0954579418000494		#53	DeWeerth 2018	not an RCT
54	Core health-components, contextual factors and program elements of community-based interventions in Southeast Asia ‚Äì a realist synthesis regarding hypertension and diabetes	Pardoel, Zinzi E; Reijneveld, Sijmen A; Lensink, Robert; Widyaningsih, Vitri; Probandari, Ari; Stein, Claire; Hoang, Giang Nguyen; Koot, Jaap A R; Fenenga, Christine J; Postma, Maarten; Landsman, Johanna A	2021							10.1186/s12889-021-11244-3		#54	Pardoel 2021	wrong population
55	Association of changes in cardiorespiratory fitness with health-related quality of life in young adults with mobility disability: secondary analysis of a randomized controlled trial of mobile app versus supervised training	Lampousi, Anna-Maria; Berglind, Daniel; Forsell, Yvonne	2020							10.1186/s12889-020-09830-y		#55	Lampousi 2020	Mental Health outcome not evaluated
56	Lactation in quarantine: The (in)visibility of human milk feeding during the COVID-19 pandemic in the United States	Cohen, Mathilde; Botz, Corinne	2022		International Breastfeeding Journal	17		22-22		10.1186/s13006-022-00451-2		#56	Cohen 2022	Mental Health outcome not evaluated
57	Organization of primate amygdalar-thalamic pathways for emotions	TimbieID, Clare; ZikopoulosID, Basilis; BarbasID, Helen	2020							10.1371/journal.pbio.3000639		#57	TimbieID 2020	Mental Health outcome not evaluated
58	Authentic engagement of patients and communities can transform research, practice, and policy	Woolf, Steven H.; Zimmerman, Emily; Haley, Amber; Krist, Alex H.	2016		Health Affairs	35	4	590-594		10.1377/HLTHAFF.2015.1512		#58	Woolf 2016	wrong population
59	Global Burden of Dry Age-Related Macular Degeneration: A Targeted Literature Review	Schultz, Neil M; Bhardwaj, Shweta; Barclay, Claudia; Luis Gaspar, ;; Schwartz, Jason	2021		Clinical Therapeutics	43		1792-1818		10.1016/j.clinthera.2021.08.011		#59	Schultz 2021	wrong population
60	FlexPersonas: flexible design of IoT-based home healthcare systems targeted at the older adults	Gon√ßalves, Vin√≠cius P; Filho, Geraldo P R; Leandro, ¬∑; Mano, Y; Bonacin, Rodrigo	2021			36		955-973		10.1007/s00146-020-01113-9		#60	Gon√ßalves 2021	wrong population
61	Narratives of Space and Time in Multiple Sclerosis Diagnosis	Leverage, Paula	2023		Perspectives in Biology and Medicine	66	1	160-178		10.1353/PBM.2023.0009		#61	Leverage 2023	wrong population
62	Understanding the healthcare experiences and needs of African immigrants in the United States: a scoping review	Omenka, Ogbonnaya I; Watson, Dennis P; Hendrie, Hugh C	2020							10.1186/s12889-019-8127-9		#62	Omenka 2020	Mental Health outcome not evaluated
63	Family Reunification After Disasters	Chung, Sarita; Blake, Nancy	2014							10.1016/j.cpem.2014.09.006		#63	Chung 2014	not an interventional study
64	The Lancet Commissions The Lancet Commission on diabetes: using data to transform diabetes care and patient lives	N Chan, Juliana C; Lim, Lee-Ling; Wareham, Nicholas J; Shaw, Jonathan E; Orchard, Trevor J; Zhang, Ping; H Lau, Eric S; Eliasson, Bj√∂rn; S Kong, Alice P; Ezzati, Majid; Aguilar-Salinas, Carlos A; McGill, Margaret; Levitt, Naomi S; Ning, Guang; So, Wing-Yee; Adams, Jean; Bracco, Paula; Forouhi, Nita G; Gregory, Gabriel A; Guo, Jingchuan; Hua, Xinyang; Klatman, Emma L; Magliano, Dianna J; Ng, Boon…	2020		The Lancet	396		2019-2082		10.1016/S0140-6736(20)32374-6		#64	NChan 2020	not an RCT
65	Beyond Friendship: The Spectrum of Social Participation of Autistic Adults	Chan, Dara V; Doran, Julie D; Galobardi, Osly D	1234		Journal of Autism and Developmental Disorders	53		424-437		10.1007/s10803-022-05441-1		#65	Chan 1234	not photovoice methodology
66	Visualising Primary Health Care: World Health Organization Representations of Community Health Workers	Medcalf, Alexander; JoÀú, JoÀú; Nunes, A O	2018		Med. Hist	62	4	1970-89		10.1017/mdh.2018.40		#66	Medcalf 2018	wrong population
67	Concurrent electrophysiological recording and cognitive testing in a rodent touchscreen environment	Kangas, Brian D; Iturra-Mena, Ann M; Robble, Mykel A; Luc, Oanh T; Potter, David; Nickels, Stefanie; Bergman, Jack; Carlezon, William A; Pizzagalli, Diego A			Scientific Reports |	11		11665-11665		10.1038/s41598-021-91091-9		#67		Mental Health outcome not evaluated
68	Parent-Reported Strengths and Positive Qualities of Adolescents and Adults with Autism Spectrum Disorder and/or Intellectual Disability	Wilkinson, Ellen; Vo, Le Thao Vy; London, Zoe; Wilson, Sherri; Bal, Vanessa H.	2022		Journal of Autism and Developmental Disorders	52	12	5471-5482		10.1007/S10803-021-05405-X		#68	Wilkinson 2022	Mental Health outcome not evaluated
69	Handling polypharmacy ‚Äìa qualitative study using focus group interviews with older patients, their relatives, and healthcare professionals - Biological Science Collection - ProQuest											#69		Mental Health outcome not evaluated
70	Barriers to accessing preventive health care among African-born individuals in King County, Washington: A qualitative study involving key informants	Health-Seattle, Public; County, King	2021							10.1371/journal.pone.0250800		#70	Health-Seattle 2021	not an RCT
71	The Change in Facial Emotion Recognition Ability in Inpatients with Treatment Resistant Schizophrenia After Electroconvulsive Therapy	Dalkƒ±ran, Mihriban; Akif Tasdemir, ‚Ä¢; Salihoglu, ‚Ä¢ Tamer; Murat Emul, ‚Ä¢; Duran, Alaattin; Mufit Ugur, ‚Ä¢; Ruhi Yavuz, ‚Ä¢	2017		Psychiatr Q	88		535-543		10.1007/s11126-016-9466-7		#71	Dalkƒ±ran 2017	wrong population
72	Innovative participatory evaluation methodologies to assess and sustain multilevel impacts of two community-based physical activity programs for women in Colombia	Rubio, Mar√≠a Alejandra; Guevara-Aladino, Paula; Urbano, Marcela; Cabas, Santiago; Mejia-Arbelaez, Carlos; Rodriguez Espinosa, Patricia; Rosas, Lisa G; King, Abby C; Chazdon, Scott; Sarmiento, Olga L			BMC Public Health					10.1186/s12889-022-13180-2		#72		not an interventional study
73	A scoping review of recommendations in the English language on conducting research with trauma-exposed populations since publication of the Belmont report; thematic review of existing recommendations on research with trauma-exposed populations	Jefferson, Kevin ID; Stanhope ID, Kaitlyn K; Jones-Harrell, Carla ID; Vester, Aim√©; Tyano, Emma; Xavier Hall, Casey D	2021							10.1371/journal.pone.0254003		#73	Jefferson 2021	observational study
74	Opportunities for Engaging Low-Income, Vulnerable Populations in Health Care: A Systematic Review of Homeless Persons' Access to and Use of Information Technologies	Mcinnes, D Keith; Li, Alice E; Hogan, Timothy P	2013		Am J Public Health	103		2025-11-24		10.2105/AJPH.2013.301623		#74	Mcinnes 2013	wrong population
75	Racism in healthcare: a scoping review	Hamed, Sarah; Bradby, Hannah; Maina Ahlberg, Beth; Thapar-Bj√∂rkert, Suruchi			BMC Public Health					10.1186/s12889-022-13122-y		#75		wrong population
76	Trauma-Informed Social Policy: A Conceptual Framework for Policy Analysis and Advocacy	Bowen, Elizabeth A; Shaanta, Nadine	2016		Public Health	106		223-229		10.2105/AJPH.2015		#76	Bowen 2016	Mental Health outcome not evaluated
77	Awareness on the Precautions to Be Taken During the Spread of Covid-19 Infection among Adolescents-A Survey	Gayathri Assistant Professor, R; Vishnu Priya Professor, V; Kavitha Lecturer, S	2021			25		948-964				#77	GayathriAssistantProfessor 2021	not an interventional study
78	Occupation-based practices and homelessness: A scoping review Pratiques fond√© es sur l'occupation et itin√© rance : Un examen de la port√© e	Roy, Laurence; Vall√©, Catherine; Kirsh, Bonnie H; Marshall, Carrie Anne; Marval, Rebecca; Low, Alissa	2017		Canadian Journal of Occupational Therapy	84	2	98-110		10.1177/0008417416688709		#78	Roy 2017	not an interventional study
79	A Call for Synthesis	Teicher, Amir	2020		Medical Bacteriology and Medical Genetics	64	3	1880-1940		10.1017/mdh.2020.18		#79	Teicher 2020	not an RCT
80	Types of social networks and starting leisure activities in later life: A longitudinal Japan Gerontological Evaluation Study (JAGES)	Sekiguchi, Takuya ID; Kondo, Katsunori; Otake-Matsuura, Mihoko ID	2021							10.1371/journal.pone.0254828		#80	Sekiguchi 2021	not an interventional study
81	Well-being and engagement in valued activities: Experiences of young people with psychosis	Lal, Shalini; Ungar, Michael; Leggo, Carl; Malla, Ashok; Frankish, James; Suto, Melinda J.	2013		OTJR Occupation, Participation and Health	33	4	190-197		10.3928/15394492-20130912-02		#81	Lal 2013	observational study
82	Machine learning application for development of a data-driven predictive model able to investigate quality of life scores in a rare disease	Spiga, Ottavia; Cicaloni, Vittoria; Fiorini, Cosimo; Trezza, Alfonso; Visibelli, Anna; Millucci, Lia; Bernardini, Giulia; Bernini, Andrea; Marzocchi, Barbara; Braconi, Daniela; Prischi, Filippo; Santucci, Annalisa	2020							10.1186/s13023-020-1305-0		#82	Spiga 2020	wrong population
83	The Use of "Literary Fiction" to Promote Mentalizing Ability	Chiara Pino, Maria; Mazza, Monica	2016							10.1371/journal.pone.0160254		#83	ChiaraPino 2016	wrong population
84	Artificial intelligence, culture and education	Kulikov, Sergey B; Anastasiya, ¬∑; Shirokova, V	2021			36		305-318		10.1007/s00146-020-01026-7		#84	Kulikov 2021	not an RCT
85	Being HIV positive and staying on antiretroviral therapy in Africa: A qualitative systematic review and theoretical model	Id, Ingrid Eshun-Wilson; Rohwer Id, Anke; Hendricks Id, Lynn; Oliver, Sandy; Garnerid, Paul	2019							10.1371/journal.pone.0210408		#85	Id 2019	observational study
86	Evaluation of a health-related intervention to reduce overweight, obesity and increase employment in France and the United Kingdom: a mixed-methods realist evaluation protocol	Amenyah, Sophia D; Murphy, Jane; Fenge, Ann	2021							10.1186/s12889-021-10523-3		#86	Amenyah 2021	not an interventional study
87	RESEARCH Open Access The experiences of health workers using telehealth services for diabetes-related foot complications: a qualitative exploration	Graham, Kristin; Siatis, Christie Marie; Gunn, Kate M; Ong, Emilee; Loughry, Cathy; Mcmillan, Neil; Fitridge, Robert	2023		Journal of Foot and Ankle Research	16		47-47		10.1186/s13047-023-00645-9		#87	Graham 2023	not photovoice methodology
88	The Expanded Role of Dentists in the COVID-19 Pandemic Worldwide - Biological Science Collection - ProQuest											#88		wrong population
89	Open Access BMC Public Health Proportion and risk factors of diabetic retinopathy by stage in less-developed rural areas of Hunan province of China: A multi-site cross-sectional study	Chen, Yao; Jiang, Yuanyuan; Wu, Mengbo; Guo, Jia; Yao, Xiaoxi; Li, Yimeng; Liu, Ruisi; Lv, Wencong; Zhong, Qinyi; Yan, Bin; Meng, Yongan; Luo, Jing								10.1186/s12889-022-14232-3		#89		not photovoice methodology
90	Creating a path forward: understanding the context of sexual health and sexually transmitted infections in American Indian/Alaska Native populations-a review	Leston, Jessica A; Wenger, Hannah B; Reilley, Brigg A; Craig Rushing, Stephanie A; Rink, Elizabeth C; Warren, Hannah D; Howe, Jean E; Bloomquist, Paul F; Tah, Tina G; Jeffries, Itai A; Iralu, Jonathan H; Thorpe, Phoebe I; Apostolou, Andria G; Taylor J, Melanie M; Leston, Jessica; Fairley, Christopher	2022		Sexual Health	19	4	286-298		10.1071/SH22040		#90	Leston 2022	wrong population
91	From fear to resilience: adolescents' experiences of violence in inner-city Johannesburg, South Africa	Scorgie, Fiona; Baron, Deborah; Stadler, Jonathan; Venables, Emilie; Brahmbhatt, Heena; Mmari, Kristin; Delany-Moretlwe, Sinead								10.1186/s12889-017-4349-x		#91		not photovoice methodology
92	Citation: Do Emotional Perceptions of Visible Greeneries Rely on the Largeness of Green Space? A Verification in Nanchang, China	Do, X; Huang, Siying; Zhu, Jinjin; Zhai, Kunbei; Wang, Yang; Wei, Hongxu; Xu, Zhihui; Gu, Xinren	2022							10.3390/f13081192		#92	Do 2022	observational study
93	"No One Should Feel Like They're Unsafe": Mobility Justice Photovoice as a Youth Advocacy Tool for Equitable Community Mobility	Romano, Evalynn Fae T.; Baquero, Barbara; Hicks, Olivia; Gardner, Victoria A.; Shannon, K. L.; Hoerster, Katherine D.	2022		Family and Community Health	45	4	272-282		10.1097/FCH.0000000000000344		#93	Romano 2022	wrong population
94	Epistemological and methodological paradoxes: secondary care specialists and their challenges working with adolescents with medically unexplained symptoms	Vagli √òstbye, Silje; Elisabeth, Catharina; Wang, Arfwedson; Pauline, Ida; Granheim, H√∏ilo; Kristensen, Kjersti Elisabeth; Ris√∏r, Mette Bech	2018		Int J Ment Health Syst	12		52-52		10.1186/s13033-018-0232-0		#94	Vagli√òstbye 2018	not an interventional study
95	Forced solar gazing√¢‚Ç¨‚Äùa common technique of torture?	Fetherston, Tim	2020		Eye	34		1820-1824		10.1038/s41433-019-0742-2		#95	Fetherston 2020	wrong population
96	A Proposal for Public Health Information System-Based Health Promotion Services	Yoon, Kichan; Park, Sewon; Choi, Solji; Lee, Munjae								10.3390/pr8030338		#96		observational study
97	Examining intersections between violence against women and violence against children: perspectives of adolescents and adults in displaced Colombian communities	Mootz, Jennifer J; Stark, Lindsay; Meyer, Elizabeth; Asghar, Khudejha; Roa, Arturo Harker; Potts, Alina; Poulton, Catherine; Marsh, Mendy; Ritterbusch, Amy; Bennouna, Cyril	2019							10.1186/s13031-019-0200-6		#97	Mootz 2019	wrong population
98	"Hard to Say, Hard to Understand, Hard to Live": Possible Associations between Neurologic Language Impairments and Suicide Risk	Costanza, Alessandra; Amerio, Andrea; Aguglia, Andrea; Magnani, Luca; Serafini, Gianluca; Amore, Mario; Merli, Roberto; Ambrosetti, Julia; Bondolfi, Guido; Marzano, Lisa; Berardelli, Isabella	1904		Roma. Brain Sci	2021		1594-1594		10.3390/brainsci11121594		#98	Costanza 1904	not photovoice methodology
99	Circuit dynamics of adaptive and maladaptive behaviour	Deisseroth, Karl	2014							10.1038/nature12982		#99	Deisseroth 2014	wrong population
100	Fostering the community participation of individuals with psychiatric disabilities: Effectiveness of a new peer-led photovoice-based intervention.	Russinova Z, Gidugu V, Rogers ES, Legere L, Bloch P	2023		Psychiatric Rehabilitation Journal	46	3	196-210		10.1037/prj0000540		#100	Russinova 2023	not applicable
101	Efficacy of a Photovoice-based video as an online mental illness anti-stigma intervention and the role of empathy in audience response: A randomized controlled trial.	Tippin GK, Maranzan KA.	2019		Journal of Applied Social Psychology	49	6	381-394		10.1111/jasp.12590		#101	Tippin 2019	not applicable
102	Liquid Metal-Based Electronics for On-Skin Healthcare	Cao, Jinwei; Li, Xin; Liu, Yiwei; Zhu, Guang; Li, Run-Wei	2023							10.3390/bios13010084		#102	Cao 2023	not an RCT
103	National estimates from the Youth '19 Rangatahi smart survey: A survey calibration approach	Rivera-Rodriguez Id, C; Clark, T; Fleming, T; Archer, D; Crengle, S; Peiris-John, R; Lewycka, S	2021							10.1371/journal.pone.0251177		#103	Rivera-RodriguezId 2021	wrong population
104	Chamomile (Matricaria chamomilla L.): A Review of Ethnomedicinal Use, Phytochemistry and Pharmacological Uses	Mihyaoui, Amina El; Esteves Da Silva, Joaquim C G; Charfi, Saoulajan; Emilia, Mar√≠a; Castillo, Candela; Lamarti, Ahmed; Arnao, Marino B	2022							10.3390/life12040479		#104	Mihyaoui 2022	wrong population
105	Pulmonary Magnetic Resonance Imaging Replaces Bedside Imaging in Diagnosing Pneumonia in Infants	Zhang, Haijun; Zhang, Yingcui	2022							10.1155/2022/7232638		#105	Zhang 2022	not an interventional study
106	Experiences and effects of HIV-related stigma among youth living with HIV/AIDS in Western Uganda: A photovoice study	Kimera, Emmanuel ID; Vindevogel, Sofie; Reynaert, Didier; Mugenyi Justice, Kintu; Rubaihayo, John; De Maeyer, Jessica; Engelen, Anne-Mie; Musanje, Khamisi; Bilsen, Johan	2020							10.1371/journal.pone.0232359		#106	Kimera 2020	Mental Health outcome not evaluated
107	Fukushima Triple Disaster and the Road to Recovery: a Qualitative Exploration of Resilience in Internally Displaced Residents	Mann, Claire L; Gillezeau, Christina N; Massazza, Alessandro; Lyons, Daniel J; Tanaka, Kanata; Yonekura, Kazuma; Sekine, Hideharu; Yanagisawa, Robert; Katz, Craig L								10.1007/s11126-017-9542-7		#107		wrong population
108	The Socio-Cultural Benefits of Urban Agriculture: A Review of the Literature	Ilieva, Rositsa T; Cohen, Nevin; Israel, Maggie; Specht, Kathrin; Fox-K√§mper, Runrid; Fargue-Leli√®vre, Agn√®s; Poni≈ºy, Lidia; Schoen, Victoria; Caputo, Silvio; Kirby, Caitlin K; Goldstein, Benjamin; Newell, Joshua P; Blythe, Chris	2022							10.3390/land11050622		#108	Ilieva 2022	wrong population
109	Shortcomings of the normalized difference vegetation index as an exposure metric	Donovan, Geoffrey H; Gatziolis, Demetrios; Derrien, Monika; Michael, Yvonne L; Prestemon, Jeffrey P; Douwes, Jeroen								10.1038/s41477-022-01170-6		#109		Mental Health outcome not evaluated
110	The emergence of Exercise Addiction, Body Dysmorphic Disorder, and other image-related psychopathological correlates in fitness settings: A cross sectional study	Corazza Id, Ornella; Simonato, Pierluigi; Demetrovics, Zsolt; Mooney, Roisin; Van De Ven, Katinka; Roman-Urrestarazu, Andres; R√° Cmoln√° R, Lili; De Luca Id, Ilaria; Cinosi, Eduardo; Santacroce, Rita; Marini, Massimo; Wellsted, David; Sullivan, Keith; Bersani, Giuseppe; Martinotti, Giovanni	2019							10.1371/journal.pone.0213060		#110	CorazzaId 2019	wrong population
111	Barriers and facilitators of sport and physical activity for Aboriginal and Torres Strait Islander children and adolescents: a mixed studies systematic review	May, Tamara; Dudley, Amanda; Charles, James; Kennedy, Kate; Mantilla, Ana; Mcgillivray, Jane; Wheeler, Keane; Elston, Hope; Rinehart, Nicole J								10.1186/s12889-020-8355-z		#111		not an interventional study
112	O R I G I N A L R E S E A R C H P A P E R A patient and public involvement workshop using visual art and priority setting to provide patients with a voice to describe quality and safety concerns: Vitamin B12 deficiency and pernicious anaemia	Tyler, Natasha; Associate, Research; Giles, Sally BA; Greater Manchester, Nihr	2021		Health Expectations	24		87-94		10.1111/hex.13152		#112	Tyler 2021	wrong population
113	Food Insecurity and Stress Among Rural Residents in South Carolina: The Moderating Influences of Household Characteristics, Neighborhood Social Environment and Food Environment	Koob, Caitlin; Luo, Ye; Mobley, Catherine; Baxter, Samuel; Griffin, Sarah; Hossfeld, Cassius; Hossfeld, Leslie	2023		Journal of Community Health	48	3	367-380		10.1007/S10900-022-01176-3		#113	Koob 2023	wrong population
114	Staying moving, staying strong: Protocol for developing culturally appropriate information for Aboriginal people with osteoarthritis, rheumatoid arthritis, lupus and gout	O'brien, Penny; Conley Id, Brooke; Bunzli, Samantha; Bullen, Jonathan; Coffin, Juli; Persaud, Jennifer; Gunatillake, Tilini; Dowsey, Michelle M; Choong, Peter F; Lin, Ivan	2021							10.1371/journal.pone.0261670		#114	O'brien 2021	Mental Health outcome not evaluated
115	Association of ocular diseases with schizophrenia, bipolar disorder, and major depressive disorder: a retrospective case-control, population-based study	Liu, Chun-Hao; Kang, Yu-Chuan; Lin, Yu-Hsiang; Wu, Wei-Chi; Liu, Zhuo-Hao; Kuo, Chang-Fu; Lai, Chi-Chun; Hwang, Yih-Shiou	2020							10.1186/s12888-020-02881-w		#115	Liu 2020	not an RCT
116	Rethinking Schizophrenia and Depression Comorbidity as One Psychiatric Disorder Entity: Evidence From Mouse Model	Ciruela, Francisco; Zhuo, Chuanjun; Zhou, Chunhua; Kong, Dezhi; Zhu, Xiaodong; Wu, Wei; Xue, Rong; Li, Gongying; Xu, Yong; Liu, Sha; Tian, Hongjun	2020							10.3389/fnins.2020.00115		#116	Ciruela 2020	wrong population
117	Family matters in Canada: understanding and addressing family homelessness in Ontario	Forchuk, Cheryl; Russell, Gordon; Richardson, Jan; Perreault, Chantele; Hassan, Heba; Lucyk, Bryanna; Gyamfi, Sebastian								10.1186/s12889-022-13028-9		#117		wrong population
118	Informing the measurement of wellbeing among young people living with HIV in sub-Saharan Africa for policy evaluations: a mixed-methods systematic review	Govindasamy, Darshini; Seeley, Janet; Olaru, Ioana D; Wiyeh, Alison; Mathews, Catherine; Ferrari, Giulia	2020							10.1186/s12955-020-01352-w		#118	Govindasamy 2020	wrong population
119	Understanding Specific Contexts of Antiretroviral Therapy Adherence in Rural South Africa: A Thematic Analysis of Digital Stories from a Community with High HIV Prevalence	Treffry-Goatley, Astrid; Lessells, Richard; Sykes, Pam; B√§rnighausen, Till; De Oliveira, Tulio; Moletsane, Relebohile; Seeley, Janet	2016		PLoS ONE	11	2	148801-148801		10.1371/journal.pone.0148801		#119	Treffry-Goatley 2016	not an RCT
120	A qualitative study of social connectedness and its relationship to community health programs in rural Chiapas, Mexico	Deitz, Rachel L; Hellerstein, Leah H; St George, Sara M; Palazuelos, Daniel; Schimek, Trisha E	2020							10.1186/s12889-020-09008-6		#120	Deitz 2020	wrong population
121	The experience of the self in Canadian youth living with anxiety: A qualitative study	Woodgateid, Roberta L; Tailor, Ketan; Tennent, Pauline; Wener, Pamela; Altman, Gary	2020							10.1371/journal.pone.0228193		#121	Woodgateid 2020	Mental Health outcome not evaluated
122	Structural interventions that affect racial inequities and their impact on population health outcomes: a systematic review	Clark, Emily C; Cranston, Emily; Polin, Tionn√©; Ndumbe-Eyoh, Sume; MacDonald, Danielle; Betker, Claire; Dobbins, Maureen								10.1186/s12889-022-14603-w		#122		observational study
123	Increased probability of mood disorders after age-related macular degeneration: a population-based cohort study	Lee, Chia-Yi; Chen, Hung-Chi; Huang, Jing-Yang; Lai, Chi-Chun; Lin, Hung-Yu; Yang, Shun-Fa; Wu, Wei-Chi	1942							10.1038/s41598-022-19429-5		#123	Lee 1942	not an interventional study
124	Health-related quality of life and anxiety associated with childhood intermittent exotropia before and after surgical correction	Mao, Danyi; Lin, Jing; Chen, Lina; Luo, Jiying; Yan, Jianhua	2021							10.1186/s12886-021-02027-w		#124	Mao 2021	wrong population
125	Participatory mapping to address neighborhood level data deficiencies for food security assessment in Southeastern Virginia, USA	Hutton, Nicole S; Mcleod, George; Allen, Thomas R; Davis, Christopher; Garnand, Alexandra; Richter, Heather; Chavan, Prachi P; Hoglund, Leslie; Comess, Jill; Herman, Matthew; Martin, Brian; Romero, Cynthia	2022		International Journal of Health Geographics	21		17-17		10.1186/s12942-022-00314-3		#125	Hutton 2022	Mental Health outcome not evaluated
126	The psychiatric ward as a therapeutic space: systematic review	Papoulias, Constantina; Csipke, Emese; Rose, Diana; Mckellar, Susie; Wykes, Til								10.1192/bjp.bp.114.144873		#126		not an interventional study
127	Understanding What Is Most Important to Individuals with Multiple Chronic Conditions: A Qualitative Study of Patients' Perspectives	Lim, Catherine Y; Des, M; Berry, Andrew B L; Hirsch, Tad; Hartzler, Andrea L; Wagner, Edward H; Ludman, Evette J; Ralston, James D	2017		J Gen Intern Med	32	12	1278-84		10.1007/s11606-017-4154-3		#127	Lim 2017	wrong population
128	'You run out of hope': an exploration of low-income parents' experiences with food insecurity using Photovoice	Lindow, Payge; Yen, Irene H; Xiao, Mingyu; Leung, Cindy W								10.1017/S1368980021002743		#128		not an interventional study
129	A Survey on the Psychological Impacts of the Covid-19 Infectious Disease Outbreak among Elderly People	Tamilmani, Hemaanhini; Priya, V Vishnu; Kavitha, S	2021			25		965-984				#129	Tamilmani 2021	not an RCT
130	Parallel trends in cortical gray and white matter architecture and connections in primates allow fine study of pathways in humans and reveal network disruptions in autism	Zikopoulos, Basilis; Ngel Garc√≠a-Cabezas, Miguel A ¬¥; Barbas, Helen	2018							10.1371/journal.pbio.2004559		#130	Zikopoulos 2018	wrong population
131	Exploring the connection between parental bonding and smartphone addiction in Chinese medical students	Xin, Chunyu; Ding, Ning; Jiang, Nan; Li, Honghe; Wen, Deliang								10.1186/s12888-022-04355-7		#131		wrong population
132	The voices of children in the global health debate	Gatera, Grace; Pavarini, Gabriela	2020		The Lancet	395		541-542		10.1016/S0140-6736(20)30364-0		#132	Gatera 2020	not an interventional study
133	Venomous snakes elicit stronger fear than nonvenomous ones: Psychophysiological response to snake images	Landov√°, Eva ID; Àá, S; Pel√© Àá kov√°, rka; Sedl√° ƒçkov√°, na; ta Janovcov√°, Mark√©; Pol√° kID, Jakub; R√° dlov√°, Silvie; Vobrubov√°, Barbora; Frynta, Daniel	2020							10.1371/journal.pone.0236999		#133	Landov√° 2020	not an RCT
134	Deep brain stimulation of the internal capsule enhances human cognitive control and prefrontal cortex function	Widge, A S; Zorowitz, S; Basu, I; Paulk, A C; Cash, S S; Eskandar, E N; Deckersbach, T; Miller, E K; Dougherty, & D D								10.1038/s41467-019-09557-4		#134		wrong population
135	Attention and Emotion Recovery Effects of Urban Parks during COVID-19‚ÄîPsychological Symptoms as Moderators	Jin, Ziliang; Wang, Jiangping; Liu, Xu	2022		Forests	13	12			10.3390/F13122001/S1		#136	Jin 2022	wrong population
136	Feasibility and acceptability of a peer youth led curriculum to improve HIV knowledge in Northern Tanzania: resilience and intervention experience from the perspective of peer leaders	Hosaka, Kalei R J; Mmbaga, Blandina T; Gallis, John A; Dow, Dorothy E	2021							10.1186/s12889-021-11876-5		#137	Hosaka 2021	not an RCT
137	Racially fair pupillometry measurements for RGB smartphone cameras using the far red spectrum	Barry, Colin; Wang, Edward			Scientific Reports |	13		13841-13841		10.1038/s41598-023-40796-0		#138		not an interventional study
138	Our future: a Lancet commission on adolescent health and wellbeing	Patton, George C.; Sawyer, Susan M.; Santelli, John S.; Ross, David A.; Afifi, Rima; Allen, Nicholas B.; Arora, Monika; Azzopardi, Peter; Baldwin, Wendy; Bonell, Christopher; Kakuma, Ritsuko; Kennedy, Elissa; Mahon, Jaqueline; McGovern, Terry; Mokdad, Ali H.; Patel, Vikram; Petroni, Suzanne; Reavley, Nicola; Taiwo, Kikelomo; Waldfogel, Jane; Wickremarathne, Dakshitha; Barroso, Carmen; Bhutta, Zul…	2016		The Lancet	387	10036	2423-2478		10.1016/S0140-6736(16)00579-1		#139	Patton 2016	wrong population
139	Evaluation and Optimization of Restorative Environmental Perception of Treetop Trails: The Case of the Mountains-to-Sea Trail, Xiamen, China	Panagopoulos, Thomas; Wu, Honglin; Li, Zhu; Li, Jiang; Zhang, Ni; Sun, Yilin; Tang, Yue; Wang, Xiaokang; Cheng, Chuang	2023							10.3390/land12071472		#140	Panagopoulos 2023	wrong population
140	COVID-19 and human-nature relationships: Vermonters' activities in nature and associated nonmaterial values during the pandemic	Morse Id, Joshua W; Gladkikh Id, Tatiana M; Hackenburg Id, Diana M; Gould, Rachelle K	2020							10.1371/journal.pone.0243697		#141	MorseId 2020	not an interventional study
141	Perspectives on delivering safe and equitable trauma-focused intimate partner violence interventions via virtual means: A qualitative study during COVID-19 pandemic - Biological Science Collection - ProQuest											#142		observational study
142	Social dimensions of chronic respiratory disease: stigma, isolation, and loneliness	Brighton, Lisa Jane; Chilcot, Joseph; Maddocks, Matthew	2022		Current Opinion in Supportive and Palliative Care	16	4	195-202		10.1097/SPC.0000000000000616		#143	Brighton 2022	wrong population
143	Determinants of healthful eating and physical activity among adolescents and young adults with type 1 diabetes in Qatar: A qualitative study	AlBurno, Hanan; Mercken, Liesbeth; de Vries, Hein; Al Mohannadi, Dabia; Schneider, Francine	2022		PLoS ONE	17	2025-07-07			10.1371/JOURNAL.PONE.0270984		#144	AlBurno 2022	not an RCT
144	Renegotiating dimensions of the self: A systematic review and qualitative evidence synthesis of the lived experience of self-managing rheumatoid arthritis	Donnelly, Susie; Manning, Molly; Mannan, Hasheem; Wilson, Anthony G; Kroll, Thilo	2020		1388 | Health Expectations	23		1388-1411		10.1111/hex.13122		#145	Donnelly 2020	not photovoice metodology
145	Empowered transitions: Understanding the experience of transitioning from pediatric to adult care among adolescents with inflammatory bowel disease and their parents using photovoice	Feingold, Jordyn H.; Kaye-Kauderer, Halley; Mendiolaza, Michelle; Dubinsky, Marla C.; Keefer, Laurie; Gorbenko, Ksenia	2021		Journal of psychosomatic research	143		110400-110400		10.1016/J.JPSYCHORES.2021.110400		#146	Feingold 2021	wrong population
146	Visualising health risks with medical imaging for changing recipients' health behaviours and risk factors: Systematic review with meta-analysis	Hollands Id, Gareth J; Usher-Smith Id, Juliet A; Hasan, Rana; Alexander, Florence; Id, Natasha Clarke; Id, Simon J Griffin	2022							10.1371/journal.pmed.1003920		#147	HollandsId 2022	not an interventional study
147	Growing up green: a systematic review of the influence of greenspace on youth development and health outcomes	Sprague, Nadav L; Bancalari, Pilar; Karim, Wasie; Siddiq, Shabnaz	2022							10.1038/s41370-022-00445-6		#148	Sprague 2022	wrong population
148	Parents'/caregivers' fears and concerns about their child's epilepsy: A scoping review	Carterid, Bernie; Cook, Georgia; Bray, Lucy; Collingwood, Amber; Saronid, Holly; Rouncefield-Swales, Alison	2022							10.1371/journal.pone.0274001		#149	Carterid 2022	not an RCT
149	Improving Sexual Health in U.S. Rural Communities: Reducing the Impact of Stigma	Valentine, Jo A; Lyana, ¬∑; Delgado, F; Haderxhanaj, Laura T; Hogben, ¬∑ Matthew	1234		AIDS and Behavior		1	90-99		10.1007/s10461-021-03416-4		#150	Valentine 1234	Mental Health outcome not evaluated
150	Public Perception on Social Distancing and Lock Down	Gajapriya M	2021			25		1220-1243				#151	Gajapriya 2021	not an interventional study
151	Public parks and the pandemic: How park usage has been affected by COVID-19 policies	Volenec, Zoe M; Abrahamid, Joel O; Beckerid, Alexander D; Dobson, Andy P	2021							10.1371/journal.pone.0251799		#152	Volenec 2021	observational study
152	Association of dietary fiber and depression symptom: A systematic review and meta-analysis of observational studies	Fatahi, Somaye; Shoaee Matin, Shakiba; Sohouli, Mohammad Hassan; GÀò Aman, Mihnea-Alexandru; Raee, Pourya; Olang, Beheshteh; Kathirgamathamby, Vaani; Santos, Heitor O; Guimar√£es, Nathalia Sernizon; Shidfar, Farzad	2021		Complementary Therapies in Medicine	56		102621-102621		10.1016/j.ctim.2020.102621		#153	Fatahi 2021	not an interventional study
153	Insights into how Malaysian adults with limited health literacy self-manage and live with asthma: A Photovoice qualitative study	Salim, Hani; Young, Ingrid; Lee, Ping Yein; Shariff-Ghazali, Sazlina; Pinnock, Hilary	2022		Health Expectations	25	1	163-176		10.1111/HEX.13360		#154	Salim 2022	not an RCT
154	Accuracy, Authenticity, Fidelity: Aesthetic Realism, the Deficit Model, and the Public Understanding of Science	Vidal, Fernando	2018		Science in Context	31	1	129-153		10.1017/S0269889718000078		#155	Vidal 2018	not an interventional study
155	Evaluation and Correlation Analysis of Mental and Psychological Factors and Premature Ejaculation in Patients with Benign Prostatic Hyperplasia in Mobile Medical System	Peng, Xiaohui; Fu, Min	2022							10.1155/2022/8260640		#156	Peng 2022	wrong population
156	Inhibition of Personally-Relevant Angry Faces Moderates the Effect of Empathy on Interpersonal Functioning	Iacono, Vanessa; Ellenbogen, Mark A; Wilson, Alexa L; Desormeau, Philip; Nijjar, Rami	2015							10.1371/journal.pone.0112990		#157	Iacono 2015	wrong population
157	Mapping the role of patient and public involvement during the different stages of healthcare innovation: A scoping review	Cluley, Victoria; Fellow, Post-Doctoral Research; Ziemann, Alexandra; Feeley, | Claire; Associate, Research; Ellinor, |; Olander, K; Shamah, Shani; Charitini, |; Phd, Stavropoulou	2022		Health Expectations	25				10.1111/hex.13437		#158	Cluley 2022	wrong population
158	Framework and baseline examination of the German National Cohort (NAKO)	Peters, Annette; Cohort, German National; Consortium, Nako; Peters, ¬∑ Annette; Karin, ¬∑; Greiser, Halina; G√∂ttlicher, Susanne; Ahrens, Wolfgang; Albrecht, Maren; Bamberg, Fabian; Till B√§rnighausen, ¬∑; Becher, Heiko; Berger, Klaus; Achim Beule, ¬∑; Boeing, ¬∑ Heiner; Bohn, ¬∑ Barbara; Bohnert, Kerstin; Braun, Bettina; Hermann Brenner, ¬∑; B√ºlow, Robin; Castell, Stefanie; Damms-Machado, Antje…	2022		European Journal of Epidemiology	37	3	1107-1124		10.1007/s10654-022-00890-5		#159	Peters 2022	wrong population
159	The effect of a brief mindfulness-based intervention on personal recovery in people with bipolar disorder: a randomized controlled trial (study protocol)	Chan, Sunny H W; Tse, Samson; Chung, K F; Yu, C H; Chung, Raymond C K; Lo, Herman H M	2019							10.1186/s12888-019-2242-0		#160	Chan 2019	not photovoice methodology
160	Assessing the Efficacy of a PhotoVoice-Informed HIV Stigma Training for Health Care Workers	Davtyan, Mariam; Bartell, Scott M; Lakon, Cynthia M	2020			24		65-80		10.1007/s10461-019-02710-6		#161	Davtyan 2020	not an RCT
161	Record, Recall, Reflect: A Qualitative Examination of Compassion Fatigue in Toronto Zoo Staff	Bemister-Bourret, Krischanda; Tawfik, Merna	2023		Journal of Zoological and Botanical Gardens	4	2	413-426		10.3390/JZBG4020031		#162	Bemister-Bourret 2023	wrong population
162	"This is not my body": Therapeutic experiences and post-treatment health of people with rifampicin-resistant tuberculosis	Loveday, Marian; Hlangu, Sindisiwe; Larkan, Lee-Megan; Cox, Helen; Daniels, Johnny; Mohr-Holland, Erika; Furinid, Jennifer	2021							10.1371/journal.pone.0251482		#163	Loveday 2021	observational study
163	The diagnostic performance of machine learning based on resting-state functional magnetic resonance imaging data for major depressive disorders: a systematic review and meta-analysis OPEN ACCESS EDITED BY	Chen, Yanjing; Zhao, Wei; Yi, Sijie; Liu, Jun; Cheol Chang, Min; Zeng, Ling-Li	2023		Front. Neurosci	17		1174080-1174080		10.3389/fnins.2023.1174080		#164	Chen 2023	not photovoice methodology
164	Evaluation of urban green space per capita with new remote sensing and geographic information system techniques and the importance of urban green space during the COVID-19 pandemic	Pouya, Sima; Majid, Aghlmand; Pouya, S; Aghlmand, M	1234							10.1007/s10661-022-10298-z		#165	Pouya 1234	not an interventional study
165	The Impact of COVID-19 Pandemic on Psychiatric Emergency Department Visits ‚Äì A Descriptive Study	Gon√ßalves-Pinho, Manuel; Mota, Pedro; Ribeiro, Jo√£o; Macedo, Silv√©rio; Freitas, Alberto								10.1007/s11126-020-09837-z		#166		not photovoice methodology
166	Clinical practice during the COVID-19 pandemic: a qualitative study among child and adolescent psychiatrists across the world	Sibeoni, Jordan; Manolios, Emilie; Costa-Drolon, Emmanuel; Meunier, Jean-Pierre; Verneuil, Laurence; Revah-Levy, Anne	2021		Child and Adolescent Psychiatry and Mental Health	15		68-68		10.1186/s13034-021-00417-y		#167	Sibeoni 2021	not an interventional study
167	Fathers' experiences of childcare and feeding: A photo-elicitation study in a low resource setting in urban Addis Ababa, Ethiopia	Berhane Id, Hanna Y; Tewahido, Dagmawit; Tarekegn, Workagegnhu; Trenholm, Jill	2023							10.1371/journal.pone.0288487		#168	BerhaneId 2023	not photovoice methodology
168	Photo-elicitation with adolescents in qualitative research: an example of its use in exploring family interactions in adolescent psychiatry	Sibeoni, J; Costa-Drolon, E; Poulmarc'h, L; Colin, S; Valentin, M; Prad√®re, J; Revah-Levy, A	2017		Child Adolesc Psychiatry Ment Health	11		49-49		10.1186/s13034-017-0186-z		#169	Sibeoni 2017	not an interventional study
169	Efficacy of Moxibustion in the Treatment of Parkinson's Disease Based on Meta-Analysis under Intelligent Medical Treatment	Niu, Qianqian; Xu, Weijie	2022		Applied Bionics and Biomechanics	2022				10.1155/2022/8168152		#170	Niu 2022	not an RCT
170	Meeting Indigenous youth where they are at: knowing and doing with 2SLGBTTQQIA and gender non-conforming Indigenous youth: a qualitative case study	Hardy, Billie-Jo; Lesperance, Alexa; Firestone, Michelle; Smylie, Janet	2020							10.1186/s12889-020-09863-3		#171	Hardy 2020	observational study
171	Don‚Äôt turn your back on the symptoms of psychosis: the results of a proof-of-principle, quasi-experimental intervention to reduce duration of untreated psychosis	Connor, Charlotte; Birchwood, Max; Freemantle, Nick; Palmer, Colin; Channa, Sunita; Barker, Clare; Patterson, Paul; Singh, Swaran	2016							10.1186/s12888-016-0816-7		#172	Connor 2016	not photovoice methodology
172	"I need to take care of myself": a qualitative study on coping strategies, support and health promotion for social workers serving refugees and homeless individuals	Mette, Janika; Wirth, Tanja; Nienhaus, Albert; Harth, Volker; Mache, Stefanie	2020							10.1186/s12995-020-00270-3		#173	Mette 2020	not an interventional study
173	Treatment of depression in schizophrenia: Systematic review and meta-analysis - Biological Science Collection - ProQuest											#174		not an RCT
174	Land and nature as sources of health and resilience among Indigenous youth in an urban Canadian context: a photovoice exploration	Hatala, Andrew R; Njeze, Chinyere; Morton, Darrien; Pearl, Tamara; Bird-Naytowhow, Kelley	2020							10.1186/s12889-020-08647-z		#175	Hatala 2020	wrong population
175	Age differences and brain maturation provide insight into heterogeneous results in autism spectrum disorder - Biological Science Collection - ProQuest											#176		not an interventional study
176	Highlights 2022: sharpening the focus on powerful health stories Engaging with education	Buonsenso, Danilo	2022		The Lancet	400		2179-2192		10.1016/S0140-6736(22)02538-7		#177	Buonsenso 2022	wrong population
177	Examining the implementation of the Icelandic model for primary prevention of substance use in a rural Canadian community: a study protocol	Halsall, Tanya; Lachance, Lisa; Kristjansson, Alfgeir L	2020							10.1186/s12889-020-09288-y		#178	Halsall 2020	wrong population
178	Taking control of one‚Äôs everyday life - a qualitative study of experiences described by participants in an occupational intervention - Biological Science Collection - ProQuest											#179		wrong population
179	RESEARCH Open Access Meaningful Activities and Recovery (MA&R): a co-led peer occupational therapy intervention for people with psychiatric disabilities. Results from a randomized controlled trial	Bogevik Bj√∏rkedal, Siv-Therese; Bejerholm, Ulrika; Hjorth√∏j, Carsten; M√∏ller, Tom; Eplov, Lene Falgaard								10.1186/s12888-023-04875-w		#180		wrong population
180	Exploring the use of social network interventions for adults with mental health difficulties: a systematic review and narrative synthesis - Biological Science Collection - ProQuest											#181		not photovoice methodology
181	The wellbeing paradox in Hungarian local sustainable agriculture: a health psychology approach	Lili√°na Birtalan, Ilona; Fert≈ë, Imre; Neulinger, √Ågnes; R√°cz, J√≥zsef; Ol√°h, Attila								10.1186/s12889-022-14643-2		#182		wrong population
182	Changing the face of health care delivery: The importance of youth participation	Martinez, Linda S.Sprague; Yan, Catalina Tang; Augsberger, Astraea; Ndulue, Uchenna J.; Libsch, Emanuel Ayinde; Pierre, Ja‚ÄôKarri S.; Freeman, Elmer; Barnett, Katherine Gergen	2020		Health Affairs	39	10	1776-1782		10.1377/HLTHAFF.2020.00728		#183	Martinez 2020	wrong population
183	Respected but stigmatized: Healthcare workers caring for COVID-19 patients	Spruijt, Ineke; Cronin, Anne; Udeorji, Frances; Nazir, Mamoona; Shehu, Samaila; Poix, Sebastien; Villanueva, Andre; Jansen, Niesje; Huitema, Ineke; Suurmond, Jeanine; Fiekert, Kathy	2023		PLoS ONE	18	2025-07-07			10.1371/JOURNAL.PONE.0288609		#184	Spruijt 2023	not an interventional study
184	Protecting the health of medical students on international electives in low-resource settings	Johnston, Niall; Sandys, Nichola; Geoghegan, Rosemary; Flaherty, Gerard	2017		Journal of Travel Medicine			2025-01-09		10.1093/jtm/tax092		#185	Johnston 2017	wrong population
185	Reconstructing Harry: A Genealogical Study of a Colonial Family 'Inside' and 'Outside' the Grahamstown Asylum, 1888-1918	Wilbraham, Lindy; Lindy, Professor	2014		Med. Hist	58	2	166-187		10.1017/mdh.2014.9		#186	Wilbraham 2014	not photovoice methodology
186	Understanding the healthcare provider response to sexual violence in Ghana: A situational analysis	Cannon, Lindsay M.; Sheridan-Fulton, Emily C.; Dankyi, Roberta; Seidu, Abdul Aziz; Compton, Sarah D.; Odoi, Amanda; Darteh, Eugene K.M.; Munro-Kramer, Michelle L.	2020		PLoS ONE	15	4			10.1371/JOURNAL.PONE.0231644		#187	Cannon 2020	wrong population
187	Aboriginal patients driving kidney and healthcare improvements: recommendations from South Australian community consultations	Kelly, Janet; Stevenson, Tahlee; Arnold-Chamney, Melissa; Bateman, Samantha; Jesudason, Shilpanjali; McDonald, Stephen; O'Donnell, Kim; Pearson, Odette; Sinclair, Nari; Williamson, Inawinytji	2022		Australian and New Zealand Journal of Public Health	46	5	622-629		10.1111/1753-6405.13279		#188	Kelly 2022	not an RCT
188	Young internal migrants' major health issues and health seeking barriers in Shanghai, China: a qualitative study	Yu, Chunyan; Lou, Chaohua; Cheng, Yan; Cui, Yuanqi; Lian, Qiguo; Wang, Ziliang; Gao, Ersheng; Wang, Ling	2019							10.1186/s12889-019-6661-0		#189	Yu 2019	observational study
189	Engaging the Wisdom of Older Veterans to Enhance VA Healthcare, Research, and Services	Nearing, Kathryn A; Adams, Hope M; Alsphaugh, James; Colonel, Lt; Force, Air; Douglas, Serena E; Feller, Thomas R; Fleak, Robert; Moore, Vernon; Martin-Sanders, Susan; National Resource Strategy, MS; Schultz, Thomas M; Stratton, Karleen; Pat Sullivan, J; Van Sickle, Lance; David Yates, J; Yates, Terry A; Matlock, Daniel D			J Gen Intern Med	37	1	22-32		10.1007/s11606-021-07076-x		#190		wrong population
190	"We need our own clinics": Adolescents' living with HIV recommendations for a responsive health system	Woollett, Nataly; Pahad, Shenaaz; Black, Vivian	2021		PloS one	16	7	e0253984-e0253984		10.1371/JOURNAL.PONE.0253984		#191	Woollett 2021	wrong population
191	An outbreak of appreciation: A discursive analysis of tweets of gratitude expressed to the National Health Service at the outset of the COVID-19 pandemic	Day, Giskin; Robert, Glenn; Leedham-Green, Kathleen; Rafferty, Anne Marie	2022		Health Expectations	25	1	149-162		10.1111/HEX.13359		#192	Day 2022	not an interventional study
192	Determinants of Tenancy Sustainment Following Homelessness: A Systematic Review	Boland, Leonie; Slade, Anita; Yarwood, Richard; Bannigan, Katrina	2018		American Journal of Public Health	108	11	e1-e8		10.2105/AJPH.2018.304652)		#193	Boland 2018	not photovoice methodology
193	A Participatory Approach to Assess Social Demand and Value of Urban Waterscapes: A Case Study in San Marcos, Texas, USA	Wade, Madeline T.; Julian, Jason P.; Jeffery, Kevin S.; Davidson, Sarah M.	2023		Land	12	6			10.3390/LAND12061137		#194	Wade 2023	wrong population
194	Effect of Urban Green Space in the Hilly Environment on Physical Activity and Health Outcomes: Mediation Analysis on Multiple Greenery Measures	Sun, Peijin; Song, Yan; Lu, Wei	2022		Land	11	5			10.3390/LAND11050612		#195	Sun 2022	wrong population
195	Identifying Park Spatial Characteristics That Encourage Moderate-to-Vigorous Physical Activity among Park Visitors	Liu, Mingxin; Chen, Chenxi; Yan, Jiaqi	2023		Land	12	3			10.3390/LAND12030717		#196	Liu 2023	not an interventional study
196	Views From the Street Pilot Study: Constraints and Difficulties of Using Photographs in Research of a Complex Nature Such as Homelessness - Biological Science Collection - ProQuest											#197		not photovoice methodology
197	Examining the Relationship Between HIV-Related Stigma and the Health and Wellbeing of Children and Adolescents Living with HIV: A Systematic Review	Robinson, Abbie; Cooney, Aoife; Fassbender, Catherine; McGovern, David P.	2023		AIDS and Behavior	27	9	3133-3149		10.1007/S10461-023-04034-Y		#198	Robinson 2023	wrong population
198	Aaron Temkin Beck: psychiatrist who invented cognitive behavioural therapy	Silberner, Joanne	2021		BMJ			n2902-n2902		10.1136/BMJ.N2902		#199	Silberner 2021	not an RCT
199	Integrating technology into cognitive behavior therapy for adolescent depression: a pilot study	Kobak, Kenneth A; Mundt, James C; Kennard, Betsy	2015		Ann Gen Psychiatry	14		37-37		10.1186/s12991-015-0077-8		#200	Kobak 2015	wrong population
200	Remote Assessment in healthcare‚ÄîTechnologies, methods, benefits, and challenges	Eyvind, Jakob; Id, Bardram	2023							10.1371/journal.pone.0283945		#201	Eyvind 2023	not an interventional study
201	Art as a Therapeutic Tool in Depressive Disorders: a Systematic Review of the Literature	Mateus, Fernando; Brand√£o, Vi√©gas; Silva, Carolina Ventura; Kleber, &; Da, Roberto; Gon√ßalves De Oliveira, Silva; Da, Janari; Pedroso, Silva								10.1007/s11126-019-09672-x		#202		not photovoice methodology
202	Financial health as a measurable social determinant of health	Weida, Emily Brown; Phojanakong, Pam; Patel, Falguni; Chilton, Mariana	2020		PLoS ONE	15	5			10.1371/JOURNAL.PONE.0233359		#203	Weida 2020	wrong population
203	Research on the Healing Potential of Urban Parks from the Perspective of Audio-Visual Integration: A Case Study of Five Urban Parks in Chengdu	Petri¬∏sor, Petri¬∏sor; Yang, Zhenhong; Zhao, Xiaoying; Zhu, Lin; Xia, Yishi; Ma, Yixin; Wu, Jingyan; Xiong, Xueqian; Yang, Ni; Lu, Miao	2023							10.3390/land12071317		#204	Petri¬∏sor 2023	wrong population
204	Permanent Supportive Housing: Addressing Homelessness and Health Disparities?	Henwood, Benjamin F; Cabassa, Leopoldo J; Craig, Catherine M; Padgett, Deborah K										#205		not an interventional study
205	Photovoice as a Method to Reduce the Stigma of Mental Illness Among Health Care Students.	Tippin GK, Maranzan KA	2022		Health PromotionPractice	23	2	331-337		10.1177/15248399211057152		#206	Tippin 2022	not applicable
206	Evaluation of food insecurity and its association with food consumption and some variables among college students	Celik, √ñzge Mengi; Ozyildirim, Caner; Seyda, Merve; Ermumcu, Karacil	2023		Population and Nutrition	42		90-90		10.1186/s41043-023-00436-9		#207	Celik 2023	not photovoice methodology
207	Children and young people's concerns and needs relating to their use of health technology to self-manage long-term conditions: a scoping review	Blower, Sarah; Swallow, Veronica; Maturana, Camila; Stones, Simon; Phillips, Robert; Dimitri, Paul; Marshman, Zoe; Knapp, Peter; Dean, Alexandra; Higgins, Steven; Kellar, Ian; Curtis, Penny; Mills, Nathaniel; Martin-Kerry, Jacqueline	2020		Archives of Disease in Childhood	105	11	1093-1104		10.1136/ARCHDISCHILD-2020-319103		#208	Blower 2020	not photovoice methodology
208	Ethical issues in participatory arts methods for young people with adverse childhood experiences	Pavarini, Gabriela; Smith, Lindsay M.; Shaughnessy, Nicola; Mankee-Williams, Anna; Thirumalai, Josita Kavitha; Russell, Natalie; Bhui, Kamaldeep	2021		Health Expectations	24	5	1557-1569		10.1111/HEX.13314		#209	Pavarini 2021	wrong population
209	Digital Methods in the Promotion of Well-Being in Immigrants: A Systematic Review: Author Note	Nascimento, Paulo; Roberto, Magda Sofia; Poole-da-Costa, Maria Caetana; Lemos, Maria; Santos, Ana Sofia	2023		Journal of Immigrant and Minority Health	25	4	906-915		10.1007/S10903-023-01450-Z		#210	Nascimento 2023	not an interventional study
210	Promoting stigma coping and empowerment in patients with schizophrenia and depression: results of a cluster-RCT	Gaebel, Wolfgang; Z√§ske, Harald; Hesse, Klaus; Klingberg, Stefan; Ohmann, Christian; Grebe, J√ºrgen; Kolbe, Henrike; Icks, Andrea; Schneider, Frank; Backes, Volker; Wolff-Menzler, Claus; Guse, Birgit; Gallinat, J√ºrgen; Bock, Thomas; Jockers-Scher√ºbl, Maria-Christiane; Kr√ºger, Timo; Jessen, Frank; Bechdolf, Andreas; Kircher, Tilo; Konrad, Carsten; Falkai, Peter; Schaub, Annette; Rudolph, Matth…	2020			270		501-511		10.1007/s00406-019-01064-3		#211	Gaebel 2020	wrong population
211	Arts engagement supports social connectedness in adulthood: findings from the HEartS Survey	Perkins, Rosie; Mason-Bertrand, Adele; Tymoszuk, Urszula; Spiro, Neta; Gee, Kate; Williamon, Aaron	2021							10.1186/s12889-021-11233-6		#212	Perkins 2021	wrong population
212	How do artistic creative activities regulate our emotions? Validation of the Emotion Regulation Strategies for Artistic Creative Activities Scale (ERS-ACA)	Fancourt, Daisy; Garnett, Claire; Spiro, Neta; West, Robert; M√ºllensiefen, Daniel	2019		PLoS ONE	14	2			10.1371/JOURNAL.PONE.0211362		#213	Fancourt 2019	not an interventional study
213	Guiding, sustaining¬†and growing the public involvement of young people in an adolescent health research community of practice	Swist, Teresa; Collin, Philippa; Nguyen, Betty; Davies, Cristyn; Cullen, Patricia; Medlow, Sharon; Skinner, S. Rachel; Third, Amanda; Steinbeck, Katharine	2022		Health Expectations	25	6	3085-3095		10.1111/HEX.13616		#214	Swist 2022	not photovoice methodology
214	Associations between disease awareness and health-related quality of life in a multi-ethnic asian population	Venkataraman, Kavita; Khoo, Chin Meng; Wee, Hwee Lin; Tan, Chuen Seng; Ma, Stefan; Heng, Derrick; Lee, Jeannette; Tai, E. Shyong; Thumboo, Julian	2014		PLoS ONE	9	11			10.1371/JOURNAL.PONE.0113802		#215	Venkataraman 2014	wrong population
215	Flint Kids Cook: Positive influence of a farmers' market cooking and nutrition programme on health-related quality of life of US children in a low-income, urban community	Saxe-Custack, Amy; Lachance, Jenny; Hanna-Attisha, Mona; Dawson, Chantel	2021		Public Health Nutrition	24	6	1492-1500		10.1017/S136898002000395X		#216	Saxe-Custack 2021	wrong population
216	Equity, diversity, and inclusion in developmental neuroscience: Practical lessons from community-based participatory research	La Scala, Shayna; Mullins, Jordan L.; Firat, Rengin B.; Michalska, Kalina J.	2022		Frontiers in Integrative Neuroscience	16				10.3389/FNINT.2022.1007249/FULL		#217	LaScala 2022	not an interventional study
217	The Role of Primary Care Experiences in Obtaining Treatment for Depression	Jones, Audrey L; Mor, Maria K; Haas, Gretchen L; Gordon, Adam J; Cashy, John P; Schaefer, James H; Hausmann, Leslie R M								10.1007/s11606-018-4522-7		#218		not an interventional study
218	SYMPOSIUM 5. Attention deficit hyperactivity symptoms and Internet Addiction	kumar, Lavkush; roy, pritha; das, Anamika; singh, jai	2019		Indian Journal of Psychiatry	61		391-391				#219	kumar 2019	not an RCT
219	Parents' and medical staff's experience of adolescents with suicide-related behaviors admitted to a general hospital in China: qualitative study	Fu, Xi; Yang, Jiaxin; Liao, Xiaoli; Shen, Yidong; Ou, Jianjun; Li, Yamin; Chen, Runsen	2021							10.1186/s12888-021-03057-w		#220	Fu 2021	not an interventional study
220	A multi-method study of health behaviours and perceived concerns of sexual minority females in Mumbai, India	Bowling, Jessamyn; Dodge, Brian; Banik, Swagata; Bartelt, Elizabeth; Rawat, Shruta; Guerra-Reyes, Lucia; Hensel, Devon; Herbenick, Debby; Anand, Vivek	2018		Sexual Health	15	1	29-38		10.1071/SH17042		#221	Bowling 2018	wrong population
221	Depression among low-income female Muslim Uyghur and Kazakh informal caregivers of disabled elders in far western China: Influence on the caregivers' burden and the disabled elders' quality of life	Wang, Meiyan; He, Bin; Wang, Yuhuan; Wu, Fuchen; Chen, Xuefeng; Wang, Wenting; Yang, Xue	2016		PLoS ONE	11	5			10.1371/JOURNAL.PONE.0156382		#222	Wang 2016	wrong population
222	Changes in Quality of Life in Treatment-Resistant Schizophrenia Patients Undergoing Avatar Therapy: A Content Analysis	Beaudoin, M√©lissa; Potvin, Stephane; Phraxayavong, Kingsada; Dumais, Alexandre	2023		Journal of Personalized Medicine	13	3			10.3390/JPM13030522		#223	Beaudoin 2023	wrong population
223	Workplace well-being in the London-Chinese business community	Bertotti, Marcello; Dan-Ogosi, Ifeoma Elizabeth; Rao, Mala	2017		International Journal of Workplace Health Management	10	2	86-100		10.1108/IJWHM-05-2016-0035		#224	Bertotti 2017	wrong population
224	Use of participatory action research to support Syrian refugee mothers in the resettlement period in Canada: A longitudinal study	O‚ÄôMahony, Joyce; Kassam, Shahin; Clark, Nancy; Asbjoern, Trichia	2023		PLoS ONE	18	2025-02-02			10.1371/JOURNAL.PONE.0281765		#225	O‚ÄôMahony 2023	wrong population
225	The long and winding road to happiness: A randomized controlled trial and cost-effectiveness analysis of a positive psychology intervention for lonely people with health problems and a low socio-economic status	Weiss, Laura A; Oude Voshaar, Martijn A H; Bohlmeijer, Ernst T; Westerhof, Gerben J	2020							10.1186/s12955-020-01416-x		#226	Weiss 2020	wrong population
226	The use of arts-based methodologies and methods with young people with complex psychosocial needs: A systematic narrative review	Nathan, Sally; Hodgins, Michael; Wirth, Jonathan; Ramirez, Jacqueline; Walker, Natasha; Cullen, Patricia	2023		Health Expectations	26	2	795-805		10.1111/HEX.13705		#227	Nathan 2023	not photovoice methodology
227	Neglected gaps in improving the health, wellbeing, and care for sexual and gender minority young people living in low- and lower-middle- income countries: a scoping review	Frances, Cara; Garnsey, Camille; Demulder, Jessica								10.1186/s12889-023-16443-8		#228		not an interventional study
228	Impact of Service User Video Presentations on Explicit and Implicit Stigma toward Mental Illness among Medical Students in Nepal: A Randomized Controlled Trial.	Tergesen CL, Gurung D, Dhungana S, Risal A, Basel P, Tamrakar D, Amatya A, Park LP, Kohrt BA.	2021		International Journal of Environmental Research and Public Health	18	4	2143		10.3390/ijerph18042143		#229	Tegersen 2021	not applicable
229	The Effects of a Mindfulness-Based Family Psychoeducation Intervention for the Caregivers of Young Adults with First-Episode Psychosis: A Randomized Controlled Trial.	Zhang ZJ, Lo HH, Ng SM, Mak WWS, Wong SY, Hung KSY	2023		International Journal of Environmental Research and Public Health	20	2	1018		10.3390/ijerph20021018		#230	Zhang 2023	not applicable
230	Effectiveness of a social inclusion program in people with non-affective psychosis	Mazzi, Fausto; Baccari, Flavia; Mungai, Francesco; Ciambellini, Manuela; Brescancin, Lisa; Starace, Fabrizio	2018							10.1186/s12888-018-1728-5		#231	Mazzi 2018	not photovoice methodology
231	Experiencing recovery: findings from a qualitative study into mental illness, self and place	Horsfall, Debbie; Paton, Joy; Carrington, Amie	2018		Journal of Mental Health	27	4	307-313		10.1080/09638237.2017.1385736		#232	Horsfall 2018	observational study
232	Depression, sleeping pattern, and suicidal ideation among medical students in Bangladesh: a cross-sectional pilot study	Hasan, M Tasdik; Hossain, Sahadat; Rajat, &; Gupta, Das; Podder, Vivek; Naima, &; Mowri, Afroz; Ghosh, Anindita; Hassan, &; Mahmood, Rushekh; Ahmmed, Faisal; Halima Khatun, T; Rhedeya, &; Nodi, Nury; Kamrun, &; Koly, Nahar; Yasmeen, Sharmeen; Islam, Nazrul								10.1007/s10389-020-01304-0/Published		#233		wrong population
233	The priority health issues and key health determinants of detained Filipino children	Blount, Rosie	2020		International Journal of Prisoner Health	16	3	281-302		10.1108/IJPH-09-2019-0052		#234	Blount 2020	not an interventional study
234	Stigma in health facilities: why it matters and how we can change it	Nyblade, Laura; Stockton, Melissa A; Giger, Kayla; Bond, Virginia; Ekstrand, Maria L; Mc Lean, Roger; H Mitchell, Ellen M; Ron Nelson, La E; Sapag, Jaime C; Siraprapasiri, Taweesap; Turan, Janet; Wouters, Edwin	2019							10.1186/s12916-019-1256-2		#235	Nyblade 2019	not photovoice methodology
235	Social support and mental health of young people in residential care: A qualitative study	Ferreira, Sofia; Magalh√£es, Eunice; Prioste, Ana	2020		Anuario de Psicologia Juridica	30	1	29-34		10.5093/APJ2019A12		#236	Ferreira 2020	wrong population
236	Development and user testing of a patient decision aid for cancer patients considering treatment for anxiety or depression - Biological Science Collection - ProQuest											#237		observational study
237	Barriers and enablers to engagement in participatory arts activities amongst individuals with depression and anxiety: quantitative analyses using a behaviour change framework	Fancourt, Daisy; Baxter, Louise; Lorencatto, Fabiana	2020							10.1186/s12889-020-8337-1		#238	Fancourt 2020	not photovoice methodology
238	Lifting lockdown: Renewed access to arts and cultural activities	Worsley, Joanne; Billington, Josie; Balabanova, Ekaterina; Chapple, Melissa	2022		BMC public health		1	1-1887				#239	Worsley 2022	not an RCT
239	The effect of a brief mindfulness-based intervention on personal recovery in people with bipolar disorder: A randomized controlled trial (study protocol)	Chan SHW, Tse S, Chung KF, Yu CH, Chung RCK, Lo HHM	2019		BMC Psychiatry	19	1	255		10.1186/s12888-019-2242-0		#240	Chan 2019	not applicable
240	Comparisons of home-based arts engagement across three national lockdowns during the COVID-19 pandemic in England	Mak, Hei Wan; Bu, Feifei; Fancourt, Daisy	2022		PLoS ONE	17	2025-08-08			10.1371/JOURNAL.PONE.0273829		#241	Mak 2022	wrong population
241	Overview of "Systematic Reviews" of the Built Environment's Effects on Mental Health	¬¥ U√±ez-Gonz√°lez, Solange N; Andr√©s Delgado-Ron, J; Gault, Christopher; Lara-Vinueza, Adriana; Calle-Celi, Denisse; Porreca, Riccardo; Simancas-Racines, Daniel	2019							10.1155/2020/9523127		#242	¬¥U√±ez-Gonz√°lez 2019	wrong population
242	An Integrative Cognitive Model of Internalized Stigma in Psychosis	Wood, Lisa; Byrne, Rory; Morrison, Anthony P.	2017		Behavioural and cognitive psychotherapy	45	6	545-560		10.1017/S1352465817000224		#243	Wood 2017	wrong population
243	Can participatory video reduce mental illness stigma? Results from a Canadian action-research study of feasibility and impact	Whitley, Rob; Sitter, Kathleen C; Adamson, Gavin; Carmichael, Victoria	2020							10.1186/s12888-020-2429-4		#244	Whitley 2020	not an RCT
244	Multisystemic Resilience and Psychosocial Wellbeing among Older Refugees: A Systematic Review with Implications for Mental Health and Psychosocial Support¬†(MHPSS)	Tippens, Julie A.; Erwin, Sarah; Eller, Kari; Dutra Gross, R. Marie; Bearss, Brittany; Kemp, Blakelee; Mollard, Elizabeth; Njiru, Lucy; Okwarah, Patrick; Palmer-Wackerly, Angela L.; Lakati, Alice	2023		Journal of Immigrant and Minority Health					10.1007/S10903-023-01516-Y		#245	Tippens 2023	wrong population
245	“The Power Threat Meaning Framework: Addressing Adversity, Challenging Prejudice and Stigma, and Transforming Services.”	Read, John, and David J. Harper.	2020		Journal of Constructivist Psychology	35	1	54-67		10.1080/10720537.2020.1773356		#246	Read 2020	not applicable
246	Ethical aspects of the work conditions of public safety personnel: a need for attention and solidarity	Racine, Eric; Ilinca, ¬∑; Cioaba, Maria; Boehlen, ¬∑ Wren	1997		Canadian Journal of Public Health	114		502-506		10.17269/s41997-023-00744-x		#247	Racine 1997	wrong population
247	Longitudinal Patterns of Engagement and Clinical Outcomes: Results From a Therapist-Supported Digital Mental Health Intervention	Aschbacher, Kirstin; Rivera, Luisa M.; Hornstein, Silvan; Nelson, Benjamin W.; Forman-Hoffman, Valerie L.; Peiper, Nicholas C.	2023		Psychosomatic medicine	85	7	651-658		10.1097/PSY.0000000000001230		#248	Aschbacher 2023	wrong population
248	Self-management of depression and anxiety amongst frail older adults in the United Kingdom: A qualitative study	Nair, Pushpa; Walters, Kate; Aw, Su; Gould, Rebecca; Kharicha, Kalpa; Buszewicz, Marta College; Frost, Rachael	2022		PLoS ONE	17	2025-12-12			10.1371/JOURNAL.PONE.0264603		#249	Nair 2022	wrong population
249	What are the barriers to, and enablers of, working with people with lived experience of mental illness amongst community and voluntary sector organisations? A qualitative study - Biological Science Collection - ProQuest											#250		not an RCT
250	Developing a Theory of Change model of service user and caregiver involvement in mental health system strengthening in primary health care in rural Ethiopia	Abayneh, Sisay; Lempp, Heidi; Alem, Atalay; Kohrt, Brandon A; Fekadu, Abebaw; Hanlon, Charlotte	2020		Int J Ment Health Syst	14		51-51		10.1186/s13033-020-00383-6		#251	Abayneh 2020	wrong population
251	Racial/Ethnic Differences in Primary Care Experiences in Patient-Centered Medical Homes among Veterans with Mental Health and Substance Use Disorders	Jones, Audrey L; Mor, Maria K; Cashy, John P; Gordon, Adam J; Haas, Gretchen L; Schaefer, James H; Hausmann, Leslie R M	2016		J Gen Intern Med	31	12	1435-1478		10.1007/s11606-016-3776-1		#252	Jones 2016	wrong population
252	Autovideography: The Lived Experience of Recovery for Adults with Serious Mental Illness	Petros, Ryan; Solomon, Phyllis; Linz, Sheila; DeCesaris, Marissa; Hanrahan, Nancy P.	2016		Psychiatric Quarterly	87	3	417-426		10.1007/S11126-015-9397-8		#253	Petros 2016	not an interventional study
253	Recovery services and expectation of consumers and mental health professionals in community-based residential facilities of Ghana	Gyamfi, Naomi; Badu, Eric; Mprah, Kwadwo; Mensah, Isaac	2020							10.1186/s12888-020-02768-w		#254	Gyamfi 2020	not photovoice methodology
254	‚ÄòIt‚Äôs common sense that an individual must eat‚Äô: Advocating for food justice with people with psychiatric disabilities through photovoice	Weinstein, Lara Carson; Chilton, Mariana; Turchi, Renee; Klassen, Ann C.; LaNoue, Marianna; Silvero, Alexis; Cabassa, Leopoldo J.	2021		Health Expectations	24	S1	161-173		10.1111/HEX.13101		#255	Weinstein 2021	wrong population
255	Leucine mediates cognitive dysfunction in early life stress-induced mental disorders by activating autophagy	Wang, Xiaotian; Wang, Xue; Xie, Fang; Sun, Zhaowei; Guo, Bomin; Li, Feng; Wang, Shida; Wang, Ying; Tian, Yingrui; Zhao, Yun; Qian, Lingjia	2023		Frontiers in Cellular Neuroscience	16				10.3389/FNCEL.2022.1060712		#256	Wang 2023	wrong population
256	Child mental health in Sierra Leone: a survey and exploratory qualitative study	Yoder, H√©l√®ne N C; Tol, Wietse A; Reis, Ria; De Jong, Joop T V M	2016		Int J Ment Health Syst	10		48-48		10.1186/s13033-016-0080-8		#257	Yoder 2016	wrong population
257	Viral time capsule: a global photo-elicitation study of child and adolescent mental health professionals during COVID-19	Herrington, Olivia D; Clayton, Ashley; Benoit, Laelia; Prins-Aardema, Cecil; Digiovanni, Madeline; Weller, Indigo; Martin, Andr√©s	2021		Child Adolesc Psychiatry Ment Health	15		2025-05-05		10.1186/s13034-021-00359-5		#258	Herrington 2021	wrong population
258	A PILOT TEST OF THE HOPE INTERVENTION TO EXPLORE EMPLOYMENT AND MENTAL HEALTH AMONG AFRICAN AMERICAN GAY MEN LIVING WITH HIV/AIDS: RESULTS FROM A CBPR STUDY	Hergenrather, A L; Hergenrather, Kenneth C; Geishecker, Steve; Clark, Glenn; Rhodes, Scott D	2013		AIDS Education and Prevention	25	5	405-422				#259	Hergenrather 2013	wrong population
259	Prayer camps and biomedical care in Ghana: Is collaboration in mental health care possible?	Arias, Daniel; Taylor, Lauren; Ofori-Atta, Angela; Bradley, Elizabeth H.	2016		PLoS ONE	11	9			10.1371/JOURNAL.PONE.0162305		#262	Arias 2016	not an interventional study
260	Mental health and visual acuity in patients with age-related macular degeneration	Fonteh, Cheryl N; Mathias, Marc T; Mandava, Naresh; Manoharan, Niranjan; Lynch, Anne M; Navo, Roxanne; Patnaik, Jennifer L								10.1186/s12886-022-02602-9		#263		not photovoice methodology
261	Characteristics of mental health recovery narratives: Systematic review and narrative synthesis	Llewellyn-Beardsley, Joy; Rennick-Egglestone, Stefan; Callard, Felicity; Crawford, Paul; Farkas, Marianne; Hui, Ada; Manley, David; McGranahan, Rose; Pollock, Kristian; Ramsay, Amy; S√¶l√∏r, Knut Tore; Wright, Nicola; Slade, Mike	2019		PLoS ONE	14	3			10.1371/JOURNAL.PONE.0214678		#264	Llewellyn-Beardsley 2019	wrong population
262	Medication management in the context of mental illness: an exploratory study of young people living in Australia	Mcmillan, Sara S; Stewart, Victoria; Wheeler, Amanda J; Kelly, Fiona; Stapleton, Helen	2020							10.1186/s12889-020-09237-9		#265	Mcmillan 2020	not an interventional study
263	Global child and adolescent mental health perspectives: bringing change locally, while thinking globally - Biological Science Collection - ProQuest											#266		wrong population
264	Children and young people's beliefs about mental health and illness in Indonesia: A qualitative study informed by the Common Sense Model of Self-Regulation	Brooks, Helen; Windfuhr, Kirsten; Irmansyah; Prawira, Benny; Putriningtyas, Dyah Afina Desyadi; Lovell, Karina; Bangun, Susi Rutmalem; Syarif, Armaji Kamaludi; Manik, Christa Gumanti; Tanjun, Ira Savitri; Salim, Soraya; Renwick, Laoise; Pedley, Rebecca; Bee, Penny	2022		PLoS ONE	17	2025-02-02			10.1371/JOURNAL.PONE.0263232		#267	Brooks 2022	not an interventional study
265	Effectiveness of arts interventions to reduce mental-health-related stigma among youth: a systematic review and meta-analysis	Mathur Gaiha, Shivani; Salisbury, Tatiana Taylor; Usmani, Shamaila; Koschorke, Mirja; Raman, Usha; Petticrew, Mark	2021							10.1186/s12888-021-03350-8		#269	MathurGaiha 2021	wrong population
266	Social inclusion and exclusion of people with mental illness in Timor-Leste: a qualitative investigation with multiple stakeholders	Hall, Teresa; Kakuma, Ritsuko; Palmer, Lisa; Minas, Harry; Martins, Jo√£o; Kermode, Michelle	2019							10.1186/s12889-019-7042-4		#270	Hall 2019	not an RCT
267	Conceptualisations of positive mental health and wellbeing among children and adolescents in low- and middle-income countries: A systematic review and narrative synthesis	Renwick, Laoise; Pedley, Rebecca; Johnson, Isobel; Bell, Vicky; Lovell, Karina; Bee, Penny; Brooks, Helen	2022		Health Expectations	25	1	61-79		10.1111/HEX.13407		#271	Renwick 2022	Mental Health outcome not evaluated
268	Somatic health care professionals' stigmatization of patients with mental disorder: a scoping review	S√∏lvh√∏j, Ida Nielsen; Kusier, Amalie Oxholm; Pedersen, Pia Vivian; Britt, Maj; Nielsen, Dahl	2021							10.1186/s12888-021-03415-8		#272	S√∏lvh√∏j 2021	Mental Health outcome not evaluated
269	Predicting subjective well-being in a high-risk sample of Russian mental health app users	Panicheva, Polina; Mararitsa, Larisa; Sorokin, Semen; Koltsova, Olessia; Rosso, Paolo								10.1140/epjds/s13688-022-00333-x		#273		not photovoice methodology
270	A systematic review and meta-analysis of group peer support interventions for people experiencing mental health conditions	Lyons, Natasha; Cooper, Chris; Lloyd-Evans, Brynmor	2021							10.1186/s12888-021-03321-z		#274	Lyons 2021	wrong population
271	Mapping young people's journeys through mental health services: A prospective longitudinal qualitative study protocol	Pilbeam, Caitlin; Walsh, Erin; Barnes, Katelyn; Scholz, Brett; Olsen, Anna; Stone, Louise	2023		PLoS ONE	18	2025-06-06			10.1371/JOURNAL.PONE.0287098		#275	Pilbeam 2023	Mental Health outcome not evaluated
272	Arts, mental distress, mental health functioning & life satisfaction: fixed-effects analyses of a nationally-representative panel study	Wang, Senhu; Mak, Hei Wan; Fancourt, Daisy	2019							10.1186/s12889-019-8109-y		#276	Wang 2019	not photovoice methodology
273	The Lancet Commission on ending stigma and discrimination in mental health	Thornicroft, Graham; Sunkel, Charlene; Alikhon Aliev, Akmal; Baker, Sue; Brohan, Elaine; el Chammay, Rabih; Davies, Kelly; Demissie, Mekdes; Duncan, Joshua; Fekadu, Wubalem; Gronholm, Petra C.; Guerrero, Zoe; Gurung, Dristy; Habtamu, Kassahun; Hanlon, Charlotte; Heim, Eva; Henderson, Claire; Hijazi, Zeinab; Hoffman, Claire; Hosny, Nadine; Huang, Fiona Xiaofei; Kline, Sarah; Kohrt, Brandon A.; Lem…	2022		The Lancet	400	10361	1438-1480		10.1016/S0140-6736(22)01470-2		#277	Thornicroft 2022	Mental Health outcome not evaluated
274	A multi-faceted community intervention is associated with knowledge and standards of workplace mental health: the Superior Mental Wellness @ Work study	Kristman, Vicki L; Lowey, Jessica; Fraser, Lynda; Armstrong, Susan; Sawula, Silva	2019							10.1186/s12889-019-6976-x		#278	Kristman 2019	Mental Health outcome not evaluated
275	Effects of the P‚ÄêGlycoprotein Inhibitor Clarithromycin on the Pharmacokinetics of Intravenous and Oral Trospium Chloride: A 4‚ÄêWay Crossover Drug‚ÄêDrug Interaction Study in Healthy Subjects	Abebe, Bayew Tsega; Weiss, Michael; Modess, Christiane; Roustom, Tarek; Tadken, Tobias; Wegner, Danilo; Schwantes, Ulrich; Neumeister, Claudia; Schulz, Hans‚ÄêUlrich; Scheuch, Eberhard; Siegmund, Werner	2019	10/2019	The Journal of Clinical Pharmacology	59	10	1319-1330		10.1002/jcph.1421		#279	Abebe 2019	not an RCT
276	The effects of stereotype suppression on psychiatric stigma	Penn, David L.; Corrigan, Patrick W.	2002	6/2002	Schizophrenia Research	55	3	269-276		10.1016/S0920-9964(01)00207-9		#280	Penn 2002	wrong population
277	Maintenance diets following rapid weight loss in obstructive sleep apnea: a pilot 1‚Äêyear clinical trial	Cayanan, Elizabeth A.; Marshall, Nathaniel S.; Hoyos, Camilla M.; Phillips, Craig L.; Serinel, Yasmina; Wong, Keith K. H.; Yee, Brendon J.; Grunstein, Ronald R.	2018	04/2018	Journal of Sleep Research	27	2	244-253		10.1111/jsr.12572		#281	Cayanan 2018	not an interventional study
278	Effects of soothing images and soothing sounds on mood and well‚Äêbeing	Witten, Emily; Ryynanen, Jasmiina; Wisdom, Stella; Tipp, Cheryl; Chan, Stella W. Y.	2023	03/2023	British Journal of Clinical Psychology	62	1	158-179		10.1111/bjc.12400		#286	Witten 2023	Mental Health outcome not evaluated
279	A Brief Mindfulness-Based Family Psychoeducation Intervention for Chinese Young Adults With First Episode Psychosis: A Study Protocol	Lo, Herman Hay-Ming; Ho, Wing-Chung; Lau, Elsa Ngar-Sze; Lo, Chun-Wai; Mak, Winnie W. S.; Ng, Siu-Man; Wong, Samuel Yeung-Shan; Wong, Jessica Oi-Yin; Lui, Simon S. Y.; Lo, Cola Siu-Lin; Lin, Edmund Chiu-Lun; Poon, Man-Fai; Choi, Kong; Leung, Cressida Wai-Ching	2019	2019	Frontiers in Psychology	10		516		10.3389/fpsyg.2019.00516		#288	Lo 2019	wrong population
280	Effect of Education Based on the Protection Motivation Theory on Preventive Behaviors of Influenza A among High School Students in Qom City, (Iran)	Ansari, Mohammad Ali; Department of Health Education & Promotion, School of Health, Qom University of Medical Sciences; Gharlipour, Zabihollah; Department of Health Education & Promotion, School of Health, Qom University of Medical Sciences; Mohebi, Siamak; Department of Health Education & Promotion, School of Health, Qom University of Medical Sciences; Sharifirad, Gholam Reza; Department of Medi…	2019	2019-06-01	Qom Univ Med Sci J	13	4	22-33		10.29252/qums.13.4.22		#290	Ansari 2019	Mental Health outcome not evaluated
281	ESICM LIVES 2016: part one: Milan, Italy. 1-5 October 2016	Bos, L.; Schouten, L.; Van Vught, L.; Wiewel, M.; Ong, D.; Cremer, O.; Artigas, A.; Martin-Loeches, I.; Hoogendijk, A.; Van Der Poll, T.; Horn, J.; Juffermans, N.; Schultz, M.; De Prost, N.; Pham, T.; Carteaux, G.; Dessap, A. Mekontso; Brun-Buisson, C.; Fan, E.; Bellani, G.; Laffey, J.; Mercat, A.; Brochard, L.; Maitre, B.; LUNG SAFE investigators and the ESICM study group; Howells, P. A.; Thicke…												Mental Health outcome not evaluated
282	in	J.; Antonia	L.; Monica	M.; Ferrer	R.; Masclans	J. R.; Roca	O.; Hong	G.; Kim	D. H.; Kim	Y. S.; Park	J. S.; Jee	Y. K.; Xiang	Z. Yu; Jia-xing	wrong population	W. Xiao; Long	N. Wen; Yu	W.; Yan	Z.; Cheng	X.; Kobayashi	T.; Onodera	Y.; Akimoto	R.; Sugiura	A.; Suzuki	H.; Iwabuchi	M.; Nakane	M.; Kawamae	K.; Sanchez	P. Carmona; Rodriguez	M. D. Bautista; Delgado	M. Rodriguez; S√°nchez	V. Mart√≠nez De Pinillos; G√≥mez	A. Mula; Sim√≥n	J. M. Serrano; Beuret	P.; Fortes	C.; Lauer	M.; Reboul	M.; Chakarian	J. C.; Fabre	X.; Philippon-Jouve	B.; Devillez	S.; Clerc	M.; Rittayamai	N.; Sklar	M.; Dres	M.; Rauseo	M.; Campbell	C.; West	B.; Tullis	D. E.; Brochard
283	Clinical depression moderates effects of animal-assisted stress prevention program on college students‚Äô emotion	Pendry, Patricia; Vandagriff, Jaymie L.; Carr, Alexa Marie	2019	2019-06-17	Journal of Public Mental Health	18	2	94-101		10.1108/JPMH-10-2018-0069		#293	Pendry 2019	wrong population
284	Systematic procedures to promote U.S. HIV medication adherence via Photovoice	Teti, Michelle; Shaffer, Victoria; Majee, Wilson; Farnan, Rose; Gerkovich, Mary	2018	2018-12-01	Health Promotion International	33	6	1074-1081		10.1093/heapro/dax032		#298	Teti 2018	not an interventional study
285	Harnessing Photovoice for tuberculosis advocacy in Karachi, Pakistan	Mohammed, S.; Sajun, S. Z.; Khan, F. S.	2015	2015-06-01	Health Promotion International	30	2	262-269		10.1093/heapro/dat036		#301	Mohammed 2015	wrong population
286	Understanding complex trauma and post-traumatic growth in survivors of sex trafficking: foregrounding women's voices for effective care and prevention	Evans, Heather	2022	2022	Routledge research in female mental health							#302	Evans 2022	not an RCT
287	Understanding Barriers to Mental Health Care for Recent War Veterans Through Photovoice	True, Gala; Rigg, Khary K.; Butler, Anneliese	2015	10/2015	Qualitative Health Research	25	10	1443-1455		10.1177/1049732314562894		#303	True 2015	Mental Health outcome not evaluated
288	HIV-related stigma in health care settings: Concept, context, and response	Davtyan, Mariam	2019	2019-01-01								#304	Davtyan 2019	Mental Health outcome not evaluated
289	Understanding the Role of Participation, Mattering, and Reciprocal Social Support in Improving Health-Related Quality of Life among Hawai'i's Mental Health Clubhouse Members	Agner, Joy Lynn	2020	2020				84				#305	Agner 2020	wrong population
290	Self-management and representation of reality in photo stories	Sitvast, Jan	2013	Oct 2013 - Dec 2013	Advances in Nursing Science	36	4	336-350		10.1097/ANS.0000000000000009		#306	Sitvast 2013	wrong population
291	Effects of photovoice on youth perceptions of healthy food access in the built environment	Gozalians, Sharlene A.	2016	2016								#307	Gozalians 2016	Mental Health outcome not evaluated
292	MiR-21 participates in the neuroprotection of diazoxide against hypoxic-ischemia encephalopathy by targeting PDCD4	Chen, Yuxia; Zeng, Hao; Liu, Huayan	2022	2022-06-01	Brain Injury	36	7	876-885		10.1080/02699052.2022.2087906		#309	Chen 2022	not an RCT
293	‚ÄúPoems in the entrance area‚Äù: Using photo-stories to promote HIV medication adherence	Teti, Michelle; Hayes, Deana; Farnan, Rose; Shaffer, Victoria; Gerkovich, Mary	2018	2018-07-01	Health Promotion Practice	19	4	601-612		10.1177/1524839917728049		#311	Teti 2018	Mental Health outcome not evaluated
294	How nurses can facilitate meaning-making and dialogue: Reflections on narrative and photo stories	Sitvast, Jan	2020	2020				Chapter ix, 214 Pages				#312	Sitvast 2020	wrong population
295	Effectiveness of personal recovery facilitators in adults with schizophrenia and other psychoses: A systematic review of reviews and narrative synthesis	Isaacs, Anton N.; Brooks, Helen; Link to external site, this link will open in a new tab; Lawn, Sharon; Mohammadi, Leila; Link to external site, this link will open in a new tab; Vicary, Emily; Link to external site, this link will open in a new tab; Sutton, Keith	2022	2022-08-01	Schizophrenia Research	246		132-147		10.1016/j.schres.2022.06.018		#313	Isaacs 2022	wrong population
296	The subjective experience and phenomenology of depression following first episode psychosis: A qualitative study using photo-elicitation	Sandhu, Amrita; Ives, Jonathan; Link to external site, this link will open in a new tab; Birchwood, Max; Upthegrove, Rachel; Link to external site, this link will open in a new tab	2013	2013-07-01	Journal of Affective Disorders	149	2025-01-03	166-174		10.1016/j.jad.2013.01.018		#314	Sandhu 2013	wrong population
297	Creating a hope narrative for veterans in recovery using photography and written expression	Quaglietti, Susan	2021	Jul 2021 - Sep 2021	Journal of Creativity in Mental Health	16	3	308-321		10.1080/15401383.2020.1783415		#315	Quaglietti 2021	Mental Health outcome not evaluated
298	Visualizing harm reduction: Methodological and ethical considerations	Switzer, S.; Link to external site, this link will open in a new tab; Guta, A.; de Prinse, K.; Carusone, S. Chan; Strike, C.	2015	2015-05-01	Social Science & Medicine	133		77-84		10.1016/j.socscimed.2015.03.040		#316	Switzer 2015	wrong population
299	Community-based rehabilitation supports for social inclusion and work participation of young adults with visual impairment in Kenya: A case study	Tanui, Philomena Jepkemboi	2016	2016								#317	Tanui 2016	wrong population
300	Children and young people living with HIV/AIDS: A cross-cultural perspective		2016	2016				Chapter xxvi, 497 Pages				#319		wrong population
[truncated: 240 more columns]
